# Supplementary material for: Giant sulfur bacteria (Beggiatoaceae) from sediments underlying the Benguela upwelling system host diverse microbiomes
Source: PLoS One. 2021 Nov 24;16(11):e0258124. doi: 10.1371/journal.pone.0258124 (PMC8612568; doi:10.1371/journal.pone.0258124)
Supplement: S1 Table — (XLSX) [file pone.0258124.s007.xlsx]

## Sheet: Station 20020
ASV Sequence	ASV #	baseMean	log2FoldChange	lfcSE	stat	pvalue	padj	Kingdom	Phylum	Class	Order	Family	Genus	Species
TACGTAGGGTGCAAGCGTTATCCGAAATCATTGGGCGTAAAGCGTCCGCAGCCGGATTTATAAGTCTGATGTAAAATCCCGGAGCTCAACTCCGGAATCGTATTGGAAACTGTAAATCTTGAGTAGTGCAGAGGTACGTGGAATTTGTGGTGTAGGGGTAAAATCCGTTGATACCACAAGGAACACCAAAAGCGAAGGCAGCGTACTGGGCACTTACTGACGGTCAGGGACGAAAGCGTGGGGAGCAAAAAGG	ASV_5217	15.0479	20.2267	3.77887	5.35259	8.67e-08	0.000387034	Bacteria	Patescibacteria	Gracilibacteria	NA	NA	NA	NA
GACGAAGGGAGCAAGCGTTGTTCGGAATCACTGGGCTTAAAGAGCACGTAGGCGGACCGCCAAGCGTCATGTGAAAGCCCTCGGCTCAACCGAGGAATTGCAGGGCGAACTGGCGGTCTTGAGGCAGGTAGAGGCGAGTGGAACTCTTGGTGGAGCGGTGGAATGCGTAGATATCAAGAGGAACGCCAGAGGCGAAGGCGACTCGCTGGGCCTGTCCTGACGCTGAGGTGCGAAAGCCAGGGGAGCGAACGGG	ASV_169	64.7866	-23.123	3.69706	-6.25443	3.99e-10	3.34e-06	Bacteria	Planctomycetota	Phycisphaerae	Phycisphaerales	AKAU3564_sediment_group	NA	NA
GACGGAGGATGCAAGTGTTATCCGGAATCACTGGGCGTAAAGCGTCTGTAGGTGGTTTAATAAGTCAACTGTTAAATCTTGAGGCTCAACCTCAAAACCGCAGTCGAAACTATTAGACTAGAGTATAGTAGGGGTAAAGGGAATTTCCAGTGGAGCGGTGAAATGCGTAGAGATTGGAAAGAACACCAATGGCGAAGGCACTTTACTGGGCTATAACTGACACTCAGAGACGAAAGCTAGGGTAGCAAATGGG	ASV_225	26.8638	-20.5075	2.87372	-7.13621	9.59e-13	2.14e-08	Bacteria	Cyanobacteria	Cyanobacteriia	Chloroplast	NA	NA	NA
TACGGAGGATGCAAGCGTTATCCGGATTCATTGGGTTTAAAGGGTGCGTAGGCGGAATGATAAGTTAGTGGTGAAAGCCCCCGGCTCAACCGGGGAACTGCCATTAATACTGTCATTCTTGAGTATAGTTGAAGTGGGCGGAATGTATCATGTAGCGGTGAAATGCTTAGATATGATACAGAACACCGATAGCGTAGGCAGCTTGCTAAACTATAACTGACGCTCAGGCACGAAAGCGTGGGGAGCAAACAGG	ASV_234	54.2504	-22.8634	3.66629	-6.23611	4.49e-10	3.34e-06	Bacteria	Bacteroidota	Bacteroidia	Sphingobacteriales	Lentimicrobiaceae	NA	NA
TACGTAGGGGGCAAGCGTTACTCGGATTTATTGGGCGTAAAGCGAATGTAGGCGGTTTTGTAAGTCAGGGGTGAAATCCCTCAGCTCAACTGAGGAATTGCCCTTGATACTACTTAACTTGAGGACAGGAGAGGAAAGTGGAATTCCCGGTGTAGCGGTGGAATGCGTAGATATCGGGAGGAACACCAGAGGCGAAGGCGGCTTTCTGGACTGATCCTGACGCTGAGATTCGAAAGCTAGGGGAGCAAACAGG	ASV_5948	13.9619	-20.5905	3.55014	-5.79991	6.64e-09	3.7e-05	Bacteria	Acidobacteriota	Aminicenantia	Aminicenantales	NA	NA	NA

## Sheet: Station 23020
ASV Sequence	ASV #	baseMean	log2FoldChange	lfcSE	stat	pvalue	padj	Kingdom	Phylum	Class	Order	Family	Genus	Species
TACCAGCAGTTCAAGTCGCATCCATTTTTATTGGGTCTAAAACATCCGTAGCTTGTTATTTAAGTCTCTTGTGAAATCTCATGTCTCAAGCATGAGGCTTGCAGGAGATACTGGATAGCTAGAGATCGGTAGACGTAAGGAGTACGCCGGGGGTAATGGTAAAATATGTTAATCCTCGGTGGACTAACGATGAGCGAAGGCACCTTACGAGGACGAATCTGACAGTGAGGGATGAAGGCCAGGGGCGCAAAACGG	ASV_1176	40.7741	9.58567	1.33024	7.20598	5.76299e-13	2.24108e-10	Archaea	Nanoarchaeota	Nanoarchaeia	Woesearchaeales	GW2011_GWC1_47_15	NA	NA
TACCAGCAGTTCAAGTCGCATCCATTTTTATTGGGTCTAAAACATCCGTAGCTTGTTATTTAAGTCTCTTGTGAAATCTCATGTCTCAAGCATGAGGCTTGCAGGAGATACTGAATAGCTAGAGATCGGTAGACGTAAGGAGTACGCCGGGGGTAATGGTAAAATATGTTAATCCCCGGTGGACTAACGATGAGCGAAGGCACCTTACGAGGACGAATCTGACAGTGAGGGATGAAGGCCAGGGGCGCAAAACGG	ASV_1303	45.1777	9.74868	2.35657	4.13682	3.52158e-05	0.00260849	Archaea	Nanoarchaeota	Nanoarchaeia	Woesearchaeales	GW2011_GWC1_47_15	NA	NA
TACTAGCGGTCCGAGTCGCAACCACATTTATTGGGTCTAAAACATCCGTAGCTTGTCATGTAAGTCTCTTGTGAAATCCCGTCTCTTAAAGGCGAAACTGCAAGAGATACTGTATGGCTAGAGACCGGGAGACGTAAGGAGTACGAATAGGGTAGCGGTTAAATGCATTGATCCTATTTGGACTAACGATAGCGAAGGCACCTTACGAGAACGGATCTGACAGTCAGGGATGAAGGCTAGGGTCGCAAAACGG	ASV_1336	26.3046	8.93591	1.93352	4.62157	3.80855e-06	0.000348483	Archaea	Nanoarchaeota	Nanoarchaeia	Woesearchaeales	GW2011_GWC1_47_15	NA	NA
TACCAGCAGTTCAAGTCGCATCCCTATTTATTGGGTCTAAAACATCCGTAGCTTGTTTTTTAAGTCTCTTGTGAAATCTCATGTCTCAAGCATGAGGCTTGCAAGAGATACTGAATTACTAGAGATCGGTAGGCGTAAGGAGTACGCCGGAGGTAACGGTTAAATGTGTTAATCTTCGGTGGACTAACAATGAGCGAAGGCACCTTACGAGAACGAATCTGACAGTCAGGGATGAAGGCCAGGGGCGCAAAACGG	ASV_1811	32.1629	9.24445	1.30689	7.07361	1.50952e-12	5.21792e-10	Archaea	Nanoarchaeota	Nanoarchaeia	Woesearchaeales	GW2011_GWC1_47_15	NA	NA
TACCAGCAGTTCTAGTGGCAGCCAACTTTATTGGGTCTAAAACATCCGTAGCTTGTTTGTTAAGTCTTCTGTGAAATCTCACGTCTCAAGCGTGGGGCTTGCGGGAGATACTGGCGAGCTAGAGATCGGTAGGCGTAAGAAGTACGGCCAAGGTAGTGGTTAAATACGTTAATCTTGGTTGGACTAACGATGAGCGAAGGCATCTTACGAGGACGAATCTGACAGTGAGGGATGAAGGCCAGGGGCGCAAAACGG	ASV_2741	17.5219	4.26518	0.899271	4.74293	2.10652e-06	0.000204793	Archaea	Nanoarchaeota	Nanoarchaeia	Woesearchaeales	GW2011_GWC1_47_15	NA	NA
CACCAGCGCCACGAGTGGCGTTCGCGATTATTGGGCCTAAAGCGTCCGTAGCTGGTTCTGTAAGTTTCTTGTGAAAGAGTGGGGCTCAACCCTACTTCGCGCAAGAAAGACTGCAGGGCTAGAGACCGGGAGGAGTAAGAGGTATTTCAGGGGGACTGGTAAAATGGAATAATCCCTGAAGGACCACCAATGGCGAAGGCATCTTACTAGAACGGTTCTGACAGTGAGGGACGAAAGCTAGGGGAGCGAACCGG	ASV_2429	10.1006	7.57306	1.42245	5.32394	1.01543e-07	1.31625e-05	Archaea	Nanoarchaeota	Nanoarchaeia	Woesearchaeales	NA	NA	NA
CACCAGCGCCACGAGTGGCGTTCACGATTATTGGGCCTAAAGCGTCCGTAGCTGGTTCTGTAAGTTTCTTGTGAAAGAGTGGGGCTCAACCCTACTTCGCGCAAGAAAGACTGCAGGGCTAGAGACCGGGAGGAGTAAGAGGTATTTCAGGGGGACTGGTAAAATGGAATAATCCCTGAAGGACCACCAATGGCGAAGGCATCTTACTAGAACGGTTCTGACAGTGAGGGACGAAAGCTAGGGGAGCGAACCGG	ASV_2482	13.803	7.99362	1.54346	5.17901	2.2307e-07	2.61876e-05	Archaea	Nanoarchaeota	Nanoarchaeia	Woesearchaeales	NA	NA	NA
CACCAGCGTCGCAAGTGGCGATCCTGTTTATTTGGCCTAAAGCGTCCGTAGCTGGTTAAGTAAATCTTTTGTGAAATTGTTCGGCTTAACCGAACAGCGTGCAGAAGAGACTGCTCAACTAGGGACCGGGAGGAGTCAGAGATATGCTGAGGGGAGCGGTAAAATGCTATAATCCTCGGTAGATCACCTGTGGCGAAGGCGTCTGACTAGAACGGGTCCGACAGTGAGGGACGAAAGCCAGGGGAGCAAACCGG	ASV_4260	10.486	7.65018	1.42122	5.38282	7.33276e-08	1.07864e-05	Archaea	Nanoarchaeota	Nanoarchaeia	Woesearchaeales	NA	NA	NA
CACCAGCGCCACGAGTGGGAACCAGAATTATTGGGCCTAAAGCGTTCGTAGCCGGTTATGAAAATCCTTTGTGAAATCGTCGGGCTTAACTCGACGGACTGCAGAAGACACTACATAACTTGGGACCGGGAGGGGTTAGGAGTATTTTTAGGGGAGCGGTAAAATGCTATAATCCTAAAAAGACTACCTGTGGCGAAGGCGCCTAACCAGAACGGATCCGACGGTGAGGAACGAAAGCTAGGGGAGCGATCCGG	ASV_4302	7.41499	7.10441	1.70816	4.15911	3.1949e-05	0.00239502	Archaea	Nanoarchaeota	Nanoarchaeia	Woesearchaeales	NA	NA	NA
CACCAGCGCCCCAAGTGGCAATCGCGATTATTGGGCCTAAAGCGTCCGTAGCCGGACAGGTACATCCGCTGTGAAATCGTCGCGCTTAACGTGACGGCATGCAGTGGGCACGACCTGTCTCGAGACCGGGAGGGGTTAGAGGTATGCCGTGGGGACCGGTAAAATGGGATAATCCACGGTGGACCACCAATGGCGAAGGCATCTAACCAGAACGGATCTGACGGTGAGGGACGAAAGCCAGGGGAGCGAACCGG	ASV_4844	8.02003	7.255	1.50376	4.82458	1.40298e-06	0.000140796	Archaea	Nanoarchaeota	Nanoarchaeia	Woesearchaeales	NA	NA	NA
CACCAGCGCCACGAGTGGGAACCACAATTATTGGGCCTAAAGCGTTCGTAGCCGGTCTAGTAAATCTTTTGTGAAATCGTAGGGCTTAACCTTACGGACAGCAGAAGACACTGCTAGGCTAGGGACCGGAAGGGGTTAGGAGTATTCCAAGGGGAGCGGTAAAATGTTATAATCCTTGGAGGACTACCTGTGGCGAAGGCGCCTAACCAGTACGGGTCCGACGGTGAGGAACGAAAGCTGGGGGAGCAATCCGG	ASV_5032	9.78728	7.55033	1.42929	5.28257	1.27382e-07	1.6175e-05	Archaea	Nanoarchaeota	Nanoarchaeia	Woesearchaeales	NA	NA	NA
CACCAGAGCCACAAGTGGGGACCATTTTTATTGGGTCTAAAGCGTCCGTAGCCTGTCTAGAAAGTCCTTTGTGAAATTGTTCGGCTTAACCGAGCAGCGTGCAAGGGAAACTACTAGACTAGGGACCGGGAGACGACAAGAGTATACCTTGGGGAGCGGTTAAATGTTTTAATCCTTGGTAGACTACCGATAGCGAAGGCACTTGTCGAGAACGGGTCCGACGGTCAGGGACGAAGGCTGGGGGAGCGAAACGG	ASV_8658	5.47739	6.70624	1.6914	3.96492	7.34215e-05	0.00478142	Archaea	Nanoarchaeota	Nanoarchaeia	Woesearchaeales	NA	NA	NA
TACTAGCGGTCCGAGTCGCAGCCATTTTTATTGGGTCTAAAACATCCGTAGCTTGCTTGATAAGTCCCTTGTGAAATTTCGTATCTCAAATACGAAGCGTGCAGGGGGTACTGTCAAGCTAGAGATTGGGAGACGTAAGAAGTACGTTTAAAGTAGCGGTAAAATGTGTTAATCTTAAACGGACTAACAATAGCGAAGGCATCTTACGAGAACAGTTCTGACAGTAAGGGATGAAAGCTAGGGGCGCAAAACGG	ASV_728	69.1244	7.67353	0.911671	8.417	3.86253e-17	3.00408e-14	Archaea	Nanoarchaeota	Nanoarchaeia	Woesearchaeales	SCGC_AAA011-D5	NA	NA
TACCAGCAGCTCAAGTGGTGATCCTTATTATTGGGCCTAAAGCGTCCGTAGCCGGTTTAGTAAATCCTTGGGTAAATCGTACAGCTTAACTGTACGACCTCTGGGGAGACTGCTAGACTTGGGACTGGGAGAGGTCGGAGGTACTCTTGGGGTAGGGGTGAAATCCTGTAATCCTGAGGGGACCACCAGTGGCGAAGGCGTCCGACTAGAACGGATCCGACGGTGAGGGACGAAGCCGTGGGGCACAAACCGG	ASV_945	56.0731	10.0371	1.8234	5.50458	3.70056e-08	5.90382e-06	Archaea	Thermoplasmatota	Thermoplasmata	NA	NA	NA	NA
TACCAGCAGCTCTAGTGGTGGTCGTTTTTATTGGGCCTAAAGCGTCCGTAGCCGGTCAGGTAAATCTTTGGGTAAATCGACGGGCTTAACTCGTCGAATTCCGAAGAGACTGTCTGACTTGGGACTGGGAGAAGTCGGAGGTACTCTAGGGGTAGGGGTGAAATCCTGTAATCCTTAGAGGACCACCAGTGGCGAAGGCGTCCGACTAGAACGGGTCCGACGGTGAGGGACGAAGCCCTGGGGCGCGAACCGG	ASV_6448	4.85233	5.90657	1.43621	4.11262	3.91199e-05	0.00278445	Archaea	Thermoplasmatota	Thermoplasmata	NA	NA	NA	NA
TACGGAGGGGGCAAGCGTTGTTCGGAATTACTGGGCGTAAAGGGCGTGTAGGCGGCCCACTAGGTCAGATGTGAAATCCCCAGGCTTAACCTGGGAATTGCGTTTGAAACCATTGGGCTTGAGGCTGGGAGAGGAAAGCGGAATTCCTGGTGTAGCGGTGAAATGCGTAGATATCAGGAGGAACACCAGTGGCGAAGGCGGCTTTCTGGACCAGTCCTGACGCTGAGGCGCGAAAGCGTGGGGAGCGAACGGG	ASV_1266	41.5392	5.0706	0.845898	5.99435	2.04304e-09	4.10057e-07	Bacteria	Acidobacteriota	d142	NA	NA	NA	NA
TACGGGGGGGGCGAGCGTTGTTCGGAATTATTGGGCGTAAAGGGCGCGTAGGCGGTTTGGCAAGTCAAGTGTGAAATCCCTCGGCTCAACCGAGGACCTGCATTTGAAACTGCCGAACTAGAGTCCGGGAGAGGAGAGTGGAATTCCCAGTGTAGCGGTGAAATGCGTAGATATTGGGAGGAACACCTGTGGCGAAGGCGGCTCTCTGGACCGGTACTGACGCTGAGGTGCGAAAGCGTGGGGAGCAAACAGG	ASV_558	76.5824	8.53448	1.51898	5.61855	1.92566e-08	3.23824e-06	Bacteria	Acidobacteriota	Subgroup_22	NA	NA	NA	NA
TACGGAGGGGGCAAGCGTTATTCGGATTTACTGGGCGTAAAGCGCACGTAGGCGGCAATATAAGTCACAGGTGAAAGCCCTCGGCTCAACCGAGGAATTGCCTGCGAAACTGCATTGCTTGAGTCCGGGAGGGGGGAGCGGAATTCCCAGTGTAGCGGTGAAATGCGTAGATACTGGGAGGAACACCGGTGGCGAAGGCGGCTCCCTGGACCGGTACTGACGCTGAGGTGCGAAAGCGTGGGTAGCAAACAGG	ASV_337	127.131	6.90681	0.820571	8.41708	3.85991e-17	3.00408e-14	Bacteria	Acidobacteriota	Thermoanaerobaculia	Thermoanaerobaculales	Thermoanaerobaculaceae	Subgroup_23	NA
TACGGAGGGGGCAAGCGTTATTCGGATTTACTGGGCGTAAAGCGCACGTAGGCGGCAGTGTAAGTCACAGGTGAAATCCCTCGGCTCAACCGAGGAACTGCCTGCGAAACTGCGCTGCTTGAGTCCGGGAGGGGGGAGCGGAATTCCCAGTGTAGCGGTGAAATGCGTAGATACTGGGAGGAACACCGGTGGCGAAGGCGGCTCCCTGGACCGGTACTGACGCTGAGGTGCGAAAGCGTGGGTAGCAAACAGG	ASV_1494	13.388	7.89437	1.46739	5.37986	7.45446e-08	1.07864e-05	Bacteria	Acidobacteriota	Thermoanaerobaculia	Thermoanaerobaculales	Thermoanaerobaculaceae	Subgroup_23	NA
TACGGAGGGGGCAAGCGTTATTCGGATTTACTGGGCGTAAAGCGCACGTAGGTGGCAAGATAAGTCAAAGGTGAAAGCCCTCGGCTCAACCGAGGAACTGCCTTTGAAACTGTTTTGCTTGAGTCCAGGAGGGGGGAGCGGAATTCCCAGTGTAGCGGTGAAATGCGTAGATACTGGGAGGAACACCGGTGGCGAAGGCGGCTCCCTGGACTGGTACTGACACTGAGGTGCGAAAGCGTGGGTAGCAAACAGG	ASV_1959	15.0647	21.1463	4.60108	4.59594	4.30794e-06	0.000382384	Bacteria	Acidobacteriota	Thermoanaerobaculia	Thermoanaerobaculales	Thermoanaerobaculaceae	Subgroup_23	NA
TACGGAGGATGCAAGCGTTATCCGGATTTATTAGGTTTAAAGGGTGTGTAGGCGGAACTTTAAGTCAGTGGTGAAATCTCACAGCTTAACTGTGAAACTGCCATTGATACTGGAGTTCTTGAGTATAGTTGAGGTAGGCGGAATGTGTAATGTAGCGGTGAAATGCTTAGATATTACACAGAACACCGATTGCGAAGGCAGCTTACTAAGCTATTACTGACGCTGATGCACGAAAGCGTGGGTAGCGAACAGG	ASV_86	390.286	7.54743	0.550953	13.6989	1.03102e-42	3.2075e-39	Bacteria	Bacteroidota	Bacteroidia	Bacteroidales	Bacteroidetes_BD2-2	NA	NA
TACGGAGGGTGCAAGCGTTATCCGGATTTATTAGGTTTAAAGGGTGTGTAGGCGGACTTTTAAGTCAGTGGTGAAATCCTGGGGCTCAACTCCAGAACTGCCATTGATACTGAAAGTCTTGAGTACAGTTGAAGTAGGCGGAATGTGTAATGTAGCGGTGAAATGCTTAGATATTACACAGAACACCGATTGCGAAGGCAGCTTACTAAGCTGTTACTGACGCTGATGCACGAAAGCGTGGGGAGCGAACAGG	ASV_758	42.5384	3.08117	0.777331	3.96378	7.37731e-05	0.00478142	Bacteria	Bacteroidota	Bacteroidia	Bacteroidales	Bacteroidetes_BD2-2	NA	NA
TACGGAGGATGCAAGCGTTATCCGGATTTATTAGGTTTAAAGGGTGTGTAGGCGGGAGTCTAAGTCAGTGGTGAAATCTCACAGCTTAACTGTGAAACTGCCATTGAAACTGGATTTCTTGAGTATAGTTGAAGTAGGCGGAATGTGTAATGTAGCGGTGAAATGCTTAGATATTACCCAGAACACCGATTGCGAAGGCAGCTTACTAAGCTATTACTGACGCTGATGCACGAAAGCGTGGGTAGCGAACAGG	ASV_1765	29.3451	3.52462	0.573169	6.14934	7.78036e-10	1.72891e-07	Bacteria	Bacteroidota	Bacteroidia	Bacteroidales	Bacteroidetes_BD2-2	NA	NA
TACGGAGGATGCAAGCGTTATCCGGATTTATTGGGTTTAAAGGGTGCGTAGGCGGAAGTTTAAGTCAGTGGTGAAATCCTGCAGCTTAACTGTAGAATTGCCATTGATACTGAATTTCTTGAGTACGGTTGAGGTAGGCGGAATGTGTAATGTAGCGGTGAAATGCTTAGATATTACACAGAACACCGATTGCGTAGGCAGCTTACTAAGCCGGCACTGACGCTGAGGCACGAAAGCGTGGGGATCGAACAGG	ASV_4122	13.2102	7.95178	1.56163	5.09197	3.54371e-07	4.0089e-05	Bacteria	Bacteroidota	Bacteroidia	Bacteroidales	NA	NA	NA
TACGGAGGGTCTAAGCGTTATCCGGAATCATTGGGTTTAAAGGGTCCGTAGGCGGGCTAATAAGTCAGAGGTGAAATCCCACAGCTTAACTGTGGCACTGCCTTTGATACTGTTAGTCTTGAGTCATAATGAGGTAGATGGAATGTGTAGTGTAGCGGTGAAATGCATAGATATTACACAGAACACCGATTGCGAAGGCAGTCTACTAATTATGTACTGACGCTGAGGGACGAAAGCGTGGGTAGCGAACAGG	ASV_187	47.4577	8.10729	1.6905	4.79581	1.62021e-06	0.000160015	Bacteria	Bacteroidota	Bacteroidia	Flavobacteriales	Flavobacteriaceae	NA	NA
TACGGAGGGTGCAAGCGTTATCCGGATTTATTGGGTTTAAAGGGTGCGCAGGCGGAATGATAAGTCAGTGGTGAAATCCTACAGCTCAACTGTAGAACTGCCATTGAAACTGTCATTCTTGAGTACAGCTGAAGTGAGTGGAATGTATCATGTAGCGGTGAAATGCATAGATATGATACAGAACGCCGATAGCGAAAGCAGCTCACTAAACTGTTACTGACGCTCAGGCACGAAAGCGTGGGGAGCAAACAGG	ASV_343	124.108	7.72418	0.783938	9.85305	6.64932e-23	1.0343e-19	Bacteria	Bacteroidota	Bacteroidia	Sphingobacteriales	Lentimicrobiaceae	NA	NA
TACGTAGGGGGCAAGCGTTGTCCGGATTTACTGGGTGTAAAGGGCGCGCAGGCGGGTTTGTCAGTCAGGGGTGAAATCCTACAGCTTAACTGTAGAACTGCCTTTGATACTGCAAGCCTTGAGTTCGGAAGAGAGAGGCGGAATTCCAGGTGTAGTGGTGAAATACGTAGATATCTGGAAGAACACCAGAGGCGAAGGCGGTCTCTTGGTCCGTAACTGACGCTGAGGCGCGAAAGCGTGGGGAGCAAACAGG	ASV_873	49.2793	2.19049	0.563357	3.88827	0.00010096	0.0062817	Bacteria	Bacteroidota	Ignavibacteria	Ignavibacteriales	Melioribacteraceae	IheB3-7	NA
TACGTAGGGGGCAAGCGTTGTCCGGATTTACTGGGTGTAAAGGGCGCGTAGGCGGACTTGTTAGTCAGAGGTGAAATCCTGCAGCTTAACTGTAGAACTGCCTTTGATACTGCAAGTCTTGAGTTCGAAAGAGAGAGGCGGAATTCCAGGTGTAGTGGTGAAATACGTAGATATCTGGAAGAACACCAGAGGCGAAGGCGGTCTCTTGGTTCGCAACTGACGCTGAGGCGCGAAAGCGTGGGGAGCAAACAGG	ASV_6323	8.34657	21.1384	4.60204	4.59328	4.36343e-06	0.000382384	Bacteria	Bacteroidota	Ignavibacteria	Ignavibacteriales	Melioribacteraceae	IheB3-7	NA
TACGGGGGGAGCGAGCGTTGTCCGGAATCATTGGGCGTAAAGGGCGCGTAGGCGGAACTGTCCGTCAGATGTGAAATGTCCCGGCTTAACCGGGAAGTTGCATTTGAAACAGCAGTTCTAGAGTTTCGTAGGGGATGATGGAATTCCTGGTGTAGCGGTGAAATGCGTAGATATCAGGAAGAACACCGGTGGCGAAGGCGGTCATCTGGGCGAATACTGACGCTGATGCGCGAAAGCGTGGGTAGCAAACAGG	ASV_798	67.8419	2.03108	0.513291	3.95697	7.59075e-05	0.00486904	Bacteria	Calditrichota	Calditrichia	Calditrichales	Calditrichaceae	Caldithrix	NA
TACGGGGGGAGCAAGCGTTGTCCGGAATTACTGGGCGTAAAGGGCGTGTAGGCGGTATTGTAAGTCAGATGTAAAAGGCTACGGCTTAACCGTAGATTGTCATTTGAAACTGCAGTACTTGAGTGCGAGAGAGGGTAGTGGAATTCCCAGTGTAGCGGTGAAATGCGTAGATATTGGGAAGAACACCAGTAGCGAAGGCGGCTACCTGGCTCGTAACTGACGCTAATGCGCGAAAGCGTGGGGAGCGAACAGG	ASV_17	680.13	2.11785	0.405056	5.22853	1.70868e-07	2.12628e-05	Bacteria	Calditrichota	Calditrichia	Calditrichales	Calditrichaceae	NA	NA
GACGGAGGGTGCAAGCGTTGTCCGGAATTATTGGGCGTAAAGCGTTCGTAGGCGGCATGCCAAGTCTGGTGTTAAAGCCCGGAGCTCAACTCCGGTTCAGCATTGGATACTGGCAAGCTAGAGTACAGAAGAGGCAAGGGGAATTCCTAGTGTAGCGGTGAAATGCGTAGATATTAGGAGGAACACCGGAGGCGTAAGCGCCTTGCTGGGCTGTTACTGACGCTGAGGGACGAAAGCCAGGGGAGCAAATGGG	ASV_7266	5.15332	6.33333	1.54055	4.11108	3.93815e-05	0.00278445	Bacteria	Cyanobacteria	Vampirivibrionia	Gastranaerophilales	NA	NA	NA
TACGGAGGGTGCAAGCGTTATTCGGAATTATTGGGCGTAAAGGGCGCGTAGGCGGCCTTTTAAGTCAGATGTGAAAGCCCGGGGCTTAACCCCGGAAGTGCATTTGAAACTAAAGGGCTTGAGTATGGGAGAGGGAAGTGGAATTCCTGGTGTAGCGGTGAAATGCGTAGATATCAGGAGGAACACCGGTGGCGAAGGCGACTTCCTGGACCAATACTGACGCTAAGGCGCGAAGGCGTGGGTAGCAAACAGG	ASV_3	2379.17	1.27167	0.274115	4.63917	3.49804e-06	0.000324848	Bacteria	Desulfobacterota	Desulfobacteria	Desulfobacterales	Desulfosarcinaceae	NA	NA
TACGGAGGGTGCAAACGTTGTTCGGAATTACTGGGCGTAAAGCGCGCGTAGGCGGTTTGTTAAGTCAGATGTGAAAGCCCATGGCTCAACCATGGACGTGCATTTGAAACTGGCAAACTTGAGTACTGGAGGGGATGGTGGAATTCCCGGTGTAGAGGTGAAATTCGTAGATATCGGGAGGAATACCGGTGGCGAAGGCGACCATCTGGCCAGATACTGACGCTGAGGTGCGAAAGCATGGGGAGCAAACAGG	ASV_6016	4.70239	5.84647	1.53094	3.81888	0.000134057	0.00809807	Bacteria	Desulfobacterota	Desulfobulbia	Desulfobulbales	Desulfocapsaceae	Desulfocapsa	NA
TACGGAGGGTGCAAGCGTTGTTCGGAATTACTGGGCGTAAAGGGCGCGTAGGCGGCCTGATAAGTCATATGTGAAAGCCCACGGCTCAACCGTGGAAGTGCATGTGAAACTGTCAGGCTTGAGTATGGGAGAGGAAAGTGGAATTCCCGGTGTAGAGGTGAAATTCGTAGATATCGGGAGGAACACCAGTGGCGAAGGCGACTTTCTGGACCAATACTGACGCTGAGGCGCGAAAGCGTGGGGAGCAAACAGG	ASV_2218	12.6083	7.64638	1.42978	5.34795	8.89552e-08	1.17762e-05	Bacteria	Desulfobacterota	Desulfobulbia	Desulfobulbales	NA	NA	NA
TACAGAGGTGTCAAGCGTTGTCCGGATTTACTGGGCGTAAAGGGCGTGTAGGCGGATTTGTAAGTCGGATGTGAAATCACCAGGCTTAACCTGGTAACTGCATTCGATACTGCAAGTCTTGAGTATAGAAGAGGAAAGCGGAATTCCCGGTGTAGCGGTGAAATGCGTAGATATCGGGAGGAACACCAGTGGCGAAGGCGGCTTTCTGGTCTGTTACTGACGCTGAAACGCGAAAGCTAGGGGAGCAAACGGG	ASV_1142	38.0675	4.2024	0.713987	5.88582	3.96082e-09	7.70131e-07	Bacteria	FCPU426	NA	NA	NA	NA	NA
TACGGGGGGAGCAAGCGTTGTCCGGAATCATTGGGCGTAAAGGGCGTGTAGGTGGTTTTGTAAGTCGAATGTGAAATCTCACGGCTCAACCGTGAAATTGCGTTCGAAACTACAAGACTTGAGTTAGGGAGAGGTGTACGGAATTCCTGGTGTAGCGGTGGAATGCGTAGATATCAGGAAGAACACCAATGGCGAAGGCAGTACACTGGCCTGTAACTGACACTGAGGCGCGAAAGCGTGGGGAGCAAACAGG	ASV_206	189.411	6.34182	0.739543	8.57531	9.88167e-18	1.02473e-14	Bacteria	Fermentibacterota	Fermentibacteria	Fermentibacterales	Fermentibacteraceae	NA	NA
TACTTATGGCGCAAGCGTTGTCCGGAATGACTGGGCGTAAAGGGTGCGTAGGCGGAGATACATGTCAGGTGTGAAATCCCCAGGCTTAACCTGGGAACTGCGCTTGAAACTGTATCTCTAGAGTATGTGAGAGGTAAGCGGAATTCCCGGAGTAGCGGTGAAATGCGTAGAGATCGGGAAGAACACCAGTGGCGAAGGCGGCTTACTGGCGCATTACTGACGCTGAGGCACGAAAGCGCGGGGAGCGAACGGG	ASV_3322	19.1856	5.36277	0.919072	5.83499	5.37942e-09	1.01427e-06	Bacteria	Firmicutes	NA	NA	NA	NA	NA
TACGGAGGGTGCAAGCGTTGTTCGGATTCACTGGGTATAAAGGGTGCGCAGGCGGCTCGATAAGTCAGGGGTGAAATATGTCGGCTCAACCGGCAAACTGCCTCTGAAACTGTCAAGCTTGAGTCCGGGAGAGGAAGGTGGAATTCCTGGTGTAGCGGTGAAATGCGTAAATATCAGGAGGAACACCGGTGGCGAAGGCGGCCTTCTGGCCCGGTACTGACGCTCAGGCACGAAAGCTAGGGGAGCGAACGGG	ASV_213	170.653	5.60027	0.883218	6.34076	2.28634e-10	5.26875e-08	Bacteria	Latescibacterota	NA	NA	NA	NA	NA
TACGGAGGGTGCAAGCGTTGTTCGGATTCACTGGGTATAAAGGGTGTGTAGGCGGCTTGATAAGTCAGAGGTGAAATCTGTCGGCTTAACCGGCAAATTGCCTCTGAAACTGTCTTGCTTGAGTCCGAGAGAGGAAGGTGGAATTCCTGGTGTAGCGGTGAAATGCGTAAATATCAGGAGGAACACCGGTGGCGAAGGCGGCCTTCTGGCTCGGTACTGACGCTGAGGCACGAAAGCTAGGGGAGCGAACGGG	ASV_1328	39.2391	2.63514	0.544541	4.8392	1.3036e-06	0.000132967	Bacteria	Latescibacterota	NA	NA	NA	NA	NA
GACGGAGGGGGCGAGCGTTGTTCGGAATTACTGGGCGTAAAGCGCGCGTAGGCGGCGGTGTAAGGGTCACGTGAAAGCCCTCGGCTCAACCGGGGAAGGGCGTGGCCGACTGCACGGCTAGAGTTCTGGAGGGGGAGGCGGAATTCCTGGTGGAGCGGTGAAATGCGTAGAGATCAGGAAGAACGTCAGTGGCGAAGGCGGCCTCCTGGACAGAAACTGACGCTGAGGTGCGAGAGCGTGGGGAGCGAACGGG	ASV_8698	5.47974	6.52814	1.63482	3.99319	6.51908e-05	0.00445733	Bacteria	Modulibacteria	Moduliflexia	Moduliflexales	Moduliflexaceae	NA	NA
GACAGAGGGTGCAAACGTTGCTCGGAATTACTGGGCGTAAAGCGCGTGTAGGCGGATTGGTAAGTCGGATGTGAAAGCCCTGGGCTCAACCTAGGAATTGCATTCGAAACTGCCTGTCTTGAGTAGTGGAGAGGGAAGCGGAATTCCTGGTGTAGAAGTGAAATTCGTAGATATCAGGAGGAACACCGGTGGCGAAGGCGGCTTCCTGGACACTGACTGACGCTGAGACGCGAAAGCGTGGGGAGCAAACAGG	ASV_6389	7.25545	5.96494	1.50381	3.96655	7.29208e-05	0.00478142	Bacteria	Myxococcota	Polyangia	Polyangiales	Sandaracinaceae	NA	NA
TACGGGGGGGGCGAGCGTTGTTCGGAATTATTGGGCGTAAAGGGCACGTAGGCGGTCTGGTAAGTCTGGTGTGAAAGCCCTCGGCTCAACCGAGGAATTGCATCAGAAACTGCCGGACTAGAGTTCGGGAGAGGAGAGTGGAATTCCCAGTGTAGCGGTGAAATGCGTAGATATTGGGAGGAACACCTGTGGCGAAGGCGGCTCTCTGGACCGATACTGACGCTGAGGTGCGAAAGCGTGGGGAGCAAACAGG	ASV_451	109.445	7.21739	1.68123	4.29292	1.76335e-05	0.00144363	Bacteria	NA	NA	NA	NA	NA	NA
TACGTAGGTGGCAAACGTTGTCCGAAATTACTGGGCGTAAAGGGCGAGCAGGCGGGCTGATAAGTCGGATGTGAAATCCTACGGCTCAACCGTAGAACTGCATTCGATACTGTCAGTCTTGAGTACTGGAGAGGAAAGCGGAACTCATGGTGTAGCGGTAAAATGCGTAGATATCATGAGGAACACCGGTGGCGAAGGCGGCTTTCTGGCCAGATACTGACGCTGATCCGCGAAAGCCAGGGGAGCGAACGGG	ASV_564	75.2525	2.26721	0.422726	5.3633	8.17145e-08	1.15552e-05	Bacteria	NA	NA	NA	NA	NA	NA
CACGGAGGGGGCGAGCGTTGTTCGGAATTACTGGGCGTAAAGCGCGCGTAGGCGGCGAAGTAAGTCAGGCGTGAAAGCCCTCGGCTCAACCGAGGAACTGCGTCTGATACTGCTTTGCTTGAGTTTGGTAGGGGATAGCAGAATTCCCGGTGTAGCGGTGGAATGCGTAGATATCGGGAGGAATACCGATGGCGAAGGCGGCTATCTGGGCCAATACTGACGCTAAGGCGCGAAAGCTAGGGGAGCAAACAGG	ASV_587	87.0832	7.69069	0.787078	9.77119	1.49685e-22	1.86268e-19	Bacteria	NA	NA	NA	NA	NA	NA
TACTTATGGTGCAAGCGTTGTCCGGAATAACTGGGCGTAAAGGGTGCGTAGGCGGGCACATATGTCAGGTGTGAAATCCCCGAGCTTAACTCGGGAACTGCGCTTGAAACTGTGTGTCTAGAGGATGTGAGAGGTAAGCGGAATTCCCGGAGTAGCGGTGAAATGCGTAGAGATCGGGAAGAACACCGGTGGCGAAGGCGGCTTACTGGCACATAACTGACGCTGAGGCACGAAAGCGTGGGGAGCGAACGGG	ASV_773	31.1591	4.02024	0.81113	4.95635	7.1831e-07	7.70574e-05	Bacteria	NA	NA	NA	NA	NA	NA
CACGGAGGGGGCTAGCGTTGTTCGGATTTACTGGGCGTAAAGCGCGCGTAGGCGGCGGAGTAAGTCGAACGTGAAATCCCTCGGCTCAACCGAGGAACTGCGTCCGATACTGCTTTGCTTGAGTTCGGTAGGGGATAGCAGAATTCCCGGTGTAGCGGTGGAATGCGTAGATATCGGGAGGAATACCGATGGCGAAGGCGGCTATCTGGGCCGACACTGACGCTAAGGCGCGAAAGCTAGGGGAGCAAACAGG	ASV_1234	47.1614	7.01618	1.6017	4.38045	1.18436e-05	0.000982544	Bacteria	NA	NA	NA	NA	NA	NA
TACGGGGGGGGCGAGCGTTGTTCGGAATTATTGGGCGTAAAGGGCACGTAGGCGGTCTGGTAAGTCTGGTGTGAAAGCCCTCGGCTCAACCGAGGAACTGCATCAGAAACTGCCGGACTAGAGTTCGGGAGAGGAGAGTGGAATTCCCAGTGTAGCGGTGAAATGCGTAGATATTGGGAGGAACACCTGTGGCGAAGGCGGCTCTCTGGACCGATACTGACGCTGAGGTGCGAAAGCGTGGGGAGCAAACAGG	ASV_1513	37.5844	9.38489	1.73686	5.40338	6.53973e-08	9.92444e-06	Bacteria	NA	NA	NA	NA	NA	NA
TACGTATGGGGCAAGCGTTGTTCGGATTTACTGGGCGTAAAGGGTGCGTAGGCTGGAAATTAAGTTGGATGTGAAATCTTAAGGCTTAACCTTAAAACTGCATCCAAAACTGATTTTCTTGAGTATGGAAGAGGAGAACGGAATTCCTAGTGTAGGGGTGAAATCTGTAGATATTAGGAAGAACACCAGAGGCGAAGGCGGTTCTCAATTTTAATACTGACGCTGAGGCACGAAAGCCAGGGGAGCGAACGGG	ASV_1592	32.2771	9.23413	1.29939	7.10651	1.19018e-12	4.35607e-10	Bacteria	NA	NA	NA	NA	NA	NA
TACGAATGTGGCAAGCGTTGTTCGGAATCACTGGGCATAAAGCGTACGTAGGTGGCTTAGTAAGTTAACTTTGAAATCCCCTGGCTCAACCAGGGAACAGGAGTTGATACTGCTAAGCTAGAGTACAGAAGGGGAGAGTGGAATTCTTGGTGTAGCGGTGGAATGCGAAGATATCAAGGAGAAGGCCGGTGGCGAAAGCGACTCTCTGGTCTGATACTGACACTGAGGTACGAAAGCGTAGGTAGCGAACGGG	ASV_2477	23.1578	7.62817	1.38326	5.51464	3.49493e-08	5.72249e-06	Bacteria	NA	NA	NA	NA	NA	NA
TACGGGGGGAGCGAGCGTTGTCCGGATTCATTGGGCGTAAAGGGCGCGTAGGTGGATTGGTAAGTGAGAGGTGAAAGCCCGGGGCTTAACTCCGGAATTGCCCTTCATACTGCCAGTCTAGAGTTCGGGAGAGGGAGATGGAATTCCTGGTGTAGCGGTGGAATGCGTAGATATCAGGAGGAACACCGGTGGCGAAGGCGGTCTCCTGGCCCGATACTGACGCTGAGGCGCGAAAGCGTGGGGAGCAAACAGG	ASV_2849	28.926	9.06564	2.12864	4.25888	2.05455e-05	0.00161815	Bacteria	NA	NA	NA	NA	NA	NA
TACAGAGGGTGCAAGCGTTATTCGGAATTACTGGGCGTAAAGCGCATGTAGGTGGGATATCAAGTCAGATGTGAAATCCCGGAGCTCAACTTCGGAACTGCATTTGAAACTGATATTCTTGAGTATGGGAGAGGAAGGCGGAATTCCAGGTGTAGAGGTGAAATTCGTAGATATCTGGAGGAACATCGGAGGCGAAGGCGGCTTTCTGGCCCTCAACTGACACTGAGATGCGAAAGCGTGGGTAGCAAACAGG	ASV_4928	15.4281	5.37381	1.15028	4.67176	2.98626e-06	0.000281523	Bacteria	NA	NA	NA	NA	NA	NA
TACGGGGGGTGCAAGCGTTGTTCGAAATTACTGGGCGTAAAGAGCACGTAGGTGGCTCGGTAAGTCTTATGTGAAATCCTTCGGCTCAACCGAAGAAGGTCATAGGAAACTGCTAAGCTAGAGTACGAGAGGGGAGAGCGGAATTCCCAGTGTAGAGGTGAAATTCGTAGATATTGGGAGGAACACCGGCGGCGAAAGCGGCTCTCTGGCTCGATACTGACACTCAGGTGCGAAAGCGTGGGGAGCAAACAGG	ASV_5590	10.2813	7.5831	1.41714	5.351	8.74719e-08	1.17762e-05	Bacteria	NA	NA	NA	NA	NA	NA
TACATAGGGTGCAAGCGTTGTCCGGATTTATTGGGCGTAAAGTGTTCGCAGGTGGTAATTTAAGTCGAATTTTAAATGCTGAGGCTTAACCTTGGTTCGGATTTGATACTGAATTACTAGAGATCGGGAGAGGAAGGCGGAACTCACAGTGTAGCGGTGAAATGCGTAGATATTGTGAGGAACACCAGTGGCGAAGGCGGCCTTCTGGACCGAATCTGACACTCAGGAACGAAAGCGTGGGTAGCAAACAGG	ASV_8038	6.0382	6.86725	1.45259	4.72758	2.27206e-06	0.000217489	Bacteria	NA	NA	NA	NA	NA	NA
TACGGAGGAGGCAAGCGTTGTTCGGATTTATTGGGCGTAAAGGGCGTGTAGGCGGTTATGTAAGTCAGGCGTGAAATCCCTCTGCTTAACAGAGGAACTGCGTTTGAAACTGTATAACTTGAGATCAGAAGAGGAGAGCGGAATTCTTGGTGTAAGAGTGAAATCTGTAGATATCAAGAGGAACACCGGTGGCGAAGGCGGCTCTCTGGTCTGATACTGACGCTGAGGCGCGAAAGCTAGGGGAGCGAACGGG	ASV_3287	11.435	3.56174	0.902663	3.94581	7.95308e-05	0.00504939	Bacteria	Nitrospinota	NA	NA	NA	NA	NA
TACGTGAGTGGCGAGCGTTATCCGGATTTATTGGGTGTAAAGGGTCCCTAGGCGGTTTGACAAGTTTTTGGTTAAATCTTTGAGCTCAACTCAAAGCCTGCCAAAAAAACTACCAAACTAGAGATCGGGAGAGGTTAGCGGAATGGCCGGTGTAGTAGTAAAATGCATTAATATCGGCTAGAACACCAATTGCGAAGGCAGCTAACTAGAACGAATCTGACGCTCATAGGACGAAAGCGTGGGTAGCGAATGGG	ASV_3401	12.3864	7.84347	1.37401	5.70846	1.14004e-08	1.97038e-06	Bacteria	Patescibacteria	ABY1	Candidatus_Komeilibacteria	NA	NA	NA
TACGAAGGCTCCAAGCGTTATCCGGATTTATTGGGCGTAAAGCGTACGCAGGCGGCTTAGTGCGTCTCATGTTAAATCTTAATGCTCAACATTAAGGCTGCATGGGATACGGCTAAGCTAGAGGATGTAAGAGGTTACTGGAACTCACGGTGTAGGGGTGAAATCCGTTGATATCGTGGGGAACACCAAAGGCGAAGGCAGGTAACTGGTACACTCCTGACGCTCATGTACGAAAGCTAGGGTCGCGAATGGG	ASV_6361	6.31056	6.87768	1.6347	4.2073	2.58439e-05	0.00201001	Bacteria	Patescibacteria	Parcubacteria	NA	NA	NA	NA
TACGAAGGCTCCAAGCGTTATCCGGATTTATTGGGCGTAAAGCGTACGCAGGCGGCTTAGTGCGTCTCATGTTAAATCTTAATGCTCAACATTAAGGCTGCATGGGATACGGCTAAGCTAGAGGATGTAAGAGGTTACTAGAACTCACGGTGTAGGGGTGAAATCCGTTGATATCGTGGGGAATACCAAAGGCGAAGGCAGGTAACTGGTACACTCCTGACGCTCATGTACGAAAGCTAGGGTCGCGAATGGG	ASV_7218	4.60672	6.49426	1.70314	3.8131	0.000137233	0.0082102	Bacteria	Patescibacteria	Parcubacteria	NA	NA	NA	NA
TACAGAGGTGGCTAGCGTTGTTCGGAATCACTGGGCATAAAGGGCGCGTAGGCGGTCGTGCAAGTCGGTTGTGAAAGCCCTCGGCTTAACCGAGGAACTGCATCCGATACTGTTCGGCTAGAGTACGGAAGGGGATAGTGGAACTCCTGGTGGAGCGGTGAAATGCGTAGATATCAGGAGGAACGCCGGTGGCGAAAGCGACTATCTGGTCCGCAACTGACGCTGAGGCGCGAAAGCCAGGGGAGCAAACGGG	ASV_231	136.483	2.00004	0.270838	7.38462	1.52885e-13	6.79466e-11	Bacteria	Planctomycetota	NA	NA	NA	NA	NA
AACGAAGGTGGCGAGCGTTGTTCGGAATTACTGGGCATAAAGCGCGCGTAGGTGGTTACGTGTGTCGATGGTGAAATCCTGCAGCTCAACTGCAGAACTGCCATCGAAACTACGTGGCTAGAGGGCAGGAGGGGAGAGTGGAATTCCAAGTGTAGCGGTGAAATGCGTAGATATTTGGAGGAACGCCGGTGGCGAAAGCGACTCTCTGGACTGCTTCTGACACTGAGGCGCGAAAGCTAGGGGAGCAAACAGG	ASV_551	59.7079	4.37367	1.02344	4.27349	1.92438e-05	0.00153506	Bacteria	Planctomycetota	NA	NA	NA	NA	NA
TACGAAGGGAGCAAGCGTTGTTCGGAATCACTGGGCATAAAGGGCACGCAGGCGGCCTGGTAAGTTGGATGTGAAATCCCCTGGCTCACCCAGGGAACTGCATTCAAAACTGCCAGGCTTGAGGTCGGGAGGGGAGAGTGGAACTCCTAGTGTAGCGGTGAAATGCGTAGATATTAGGAGGAACGCCGGTGGCGAAAGCGACTCTCTGGCCCGATTCTGACGCTGAGGTGCGAAAGCCAGGGGAGCGAACGGG	ASV_866	47.4244	3.26872	0.446754	7.31661	2.5431e-13	1.05488e-10	Bacteria	Planctomycetota	NA	NA	NA	NA	NA
AACGAAGGTGGCTAGCGTTGTTCGGAATTACTGGGCATAAAGAGCACGTAGGTGGTTTTGTATGTCGATGGTGAAATCTTGCAGCTCAACTGTAAAACTGCCATCGAAACTACATAGCTAGAGGGCAGGAGGGGAGAGTGGAATTCCTAGTGTAGCGGTGAAATGCGTAGATATTAGGAGGAACGCCGGTGGCGAAAGCGACTCTCTGGACTGTTCCTGACACTGAGGTGCGAAAGCTAGGGGAGCAAACAGG	ASV_1201	43.1514	9.65736	1.50218	6.42892	1.28517e-10	3.3318e-08	Bacteria	Planctomycetota	NA	NA	NA	NA	NA
TACAGAGGTGGCAAGCGTTGTTCGGAATCACTGGGCATAAAGGGCGCGTAGGCGGTCGGTCAAGTCGGTTGTGAAAGCCCTCGGCTCAACCGAGGAACTGCATCCGATACTGGCTGGCTAGAGTATGGTAGGGGAGAGTGGAACTCCTGGTGGAGCGGTGAAATGCGTAGATATCAGGAGGAACGCCGGTGGCGAAAGCGACTCTCTGGACCACAACTGACGCTGAGGCGCGAAAGCTAGGGGAGCGAACGGG	ASV_1487	30.7692	2.39913	0.392228	6.11667	9.55498e-10	2.05004e-07	Bacteria	Planctomycetota	NA	NA	NA	NA	NA
AACGAAGGTGGCTAGCGTTGTTCGGAATTACTGGGCATAAAGCGCGCGTAGGTGGTCTCGTGTGTCGATGGTGAAATCCTACAGCTCAACTGTAGAACTGCCATCGAAACTACGGAGCTTGAGGGCAGGAGGGGAGAGTGGAATTCCTAGTGTAGCGGTGAAATGCGTAGATATTAGGAGGAACGCCGGTGGCGAAAGCGATTCTCTGGACTGCATCTGACACTGAGGCGCGAAAGCTAGGGGAGCAAACAGG	ASV_2088	25.1597	8.90054	1.36377	6.52641	6.73662e-11	1.8224e-08	Bacteria	Planctomycetota	NA	NA	NA	NA	NA
TACGTAGGGAGCAAGCGTTACTCGGAATTACTGGGCATAAAGGGAGTGTAGGCGGAGCCGTAAGTCCGGTGTGAAAGCCCCCGGCTCAACCGGGGAATGCCATCGGAAACTGCGGTTCTTGAGTGTGGGAGGGGAGAGTGGAACTCTTGGTGGAGCGGTGAAATGCGTAGATATCAAGAGGAACGCCGGTGGCGAAAGCGGCTCTCTGGCCCATCACTGACGCTGAGGCTCGAAAGCTAGGGGAGCGAACGGG	ASV_2304	23.8949	2.49988	0.607498	4.11504	3.87111e-05	0.00278445	Bacteria	Planctomycetota	NA	NA	NA	NA	NA
TACAGAGGTGGCTAGCGTTGTTCGGAATCACTGGGCATAAAGGGCGCGTAGGCGGTCGATTTAGTCGGTTGTGAAAGCCCTCGGCTCAACCGAGGAACTGCATCCGATACTGGTTGGCTAGAGTATGGTAGGGGAGAGTGGAACTCCTGGTGGAGCGGTGAAATGCGTAGATATCAGGAGGAACGCCGGTGGCGAAAGCGACTCTCTGGACCACAACTGACGCTGAGGCGCGAAAGCCAGGGGAGCAAACGGG	ASV_3520	17.3125	8.385	1.46038	5.74167	9.37485e-09	1.66658e-06	Bacteria	Planctomycetota	NA	NA	NA	NA	NA
GACGGAGGGTGCAAACGTTGTTCGGAATCACTGGGCATAAAGGGCACGCAGGCGGTCCACTAAGTCAGATGTGAAATCCCCCGGCTCAACCGGGGAACGGCATTTGATACTGGTGGGCTTGAGTATGGTTGGGGTGAGCGGAACTCCTGGTGGAGCGGTGAAATGCGTAGATATCAGGAGGAACACCGGTGGCGAAAGCGGCTCACTGGACCATTACTGACGCTGAGGTGCGAAAGCTAGGGGAGCGAACGGG	ASV_43	689.627	7.70263	0.454953	16.9306	2.67572e-64	1.66484e-60	Bacteria	Planctomycetota	OM190	NA	NA	NA	NA
GACGGAGGGTGCAAACGTTGTTCGGAATCACTGGGCATAAAGCGCACGTAGGCGGCTTGGTTAGTCAAATGTGAAAGCCCTCGGCTCAACCGGGGAACTGCATCTGATACTGCCAGGCTCGAGGATGGTTGGGGTGAGTGGAACTCCTGGTGGAGCGGTGAAATGCGTAGATATCAGGAGGAACACCAGTGGCGAAAGCGACTCACTGGACCATTTCTGACGCTGAGGTGCGAAAGCCAGGGGAGCGAACGGG	ASV_854	57.5295	7.7748	0.984067	7.90068	2.77376e-15	1.56894e-12	Bacteria	Planctomycetota	OM190	NA	NA	NA	NA
AACGAAGGTGGCAAGCGTTGTTCGGAATTACTGGGCATAAAGAGCGCGTAGGTGGTTTCGTATGTCGATTGTGAAATCCTACAGCTCAACTGTAGAACTGCAATCGAAACTGCGAGGCTTGAGGACAGGAGGGGAGAGTGGAATTCCTAGTGTAGCGGTGAAATGCGTAGATATTAGGAGGAACGCCGGTGGCGAAAGCGACTCTCTGGACTGTTTCTGACACTGAGGCGCGAAAGCTAGGGGAGCAAACAGG	ASV_1091	50.2558	5.83616	0.710348	8.21591	2.10561e-16	1.31011e-13	Bacteria	Planctomycetota	OM190	NA	NA	NA	NA
GACGAAGGTGGCAACCGTTGCTCGGATTCACTGGGCATAAAGCGCGCGTAGGTGGCTTGGCAGGTCGACGGTGAAATCCCACGGCTCAACCGTGGAACTGCCGCCGAAACCGCCAGGCTTGAGGACGGGAGGGGAGAGTGGAACTCTTGGTGTAGCGGTGAAATGCGTAGATATCAAGAGGAACGCCGGTGGCGAAAGCGACTCTCTGGACCGTTCCTGACACTGAGGCGCGAAAGCTAGGGGAGCAAACAGG	ASV_1480	32.2986	5.76473	0.764803	7.53754	4.78914e-14	2.29216e-11	Bacteria	Planctomycetota	OM190	NA	NA	NA	NA
TACAGAGGGTGCAAACGTTGTTCGGAATTACTGGGCATAAAGCGCACGTAGGCGGTCTGGTCAGTGTGAGGTGAAATCCCACGGCTCACCCGTGGAATTGCTTTGCATACTGCCAGACTAGAGGAAGGTAGGGGAGAGCAGAACTCTTGGAGGAGCGGTGAAATGCGTAGATATCAAGAGGAATACCAGTGGCGAAGGCGGCTCTCTGGTCCTTTACTGACGCTGAGGTGCGAAAGCTAGGGTAGCGAACGGG	ASV_1780	28.7049	9.09604	2.12316	4.2842	1.83395e-05	0.00148193	Bacteria	Planctomycetota	OM190	NA	NA	NA	NA
GACGAAGGTGGCAACCGTTGCTCGGATTCACTGGGCATAAAGCGCGCGTAGGTGGCTTGAAAGGTCAGCGGTGAAATCCCACGGCTCAACCGTGGAACTGCCGCTGAAACCATCTTGCTTGAGGACGGGAGGGGAGAGTGGAACTCTTGGTGTAGCGGTGAAATGCGTAGATATCAAGAGGAACGCCGGTGGCGAAAGCGACTCTCTGGACCGTTCCTGACACTGAGGTGCGAAAGCTAGGGGAGCAAACAGG	ASV_1801	32.2894	5.55721	0.817509	6.79773	1.06281e-11	3.30639e-09	Bacteria	Planctomycetota	OM190	NA	NA	NA	NA
GACGGAGGGTGCGAACGTTGTTCGGAATCACTGGGCATAAAGCGCACGTAGGCGGCCTTGTCAGTCTGATGTGAAAGCCCCCGGCTCAACCGGGGAACTGCATCGGATACTACTTGGCTCGAGGACGGTTGGGGTGAGTGGAACTCCTGGTGGAGCGGTGAAATGCGTAGATATCAGGAGGAACACCAGTGGCGAAAGCGACTCACTGGACCGTTTCTGACGCTGAGGTGCGAAAGCTAGGGGAGCGAACGGG	ASV_3004	13.6644	7.06421	1.54997	4.55765	5.17289e-06	0.000447024	Bacteria	Planctomycetota	OM190	NA	NA	NA	NA
GACGGAGGGTGCAAACGTTGTTCGGAATCACTGGGCATAAAGCGCACGTAGGCGGCTTAGTCAGTCAGGTGTGAAAGCCCCCGGCTCAACCGGGGAATTGCATCTGATACTACTAGGCTCGAGGACGGTTGGGGTGAGTGGAACTCCTGGTGGAGCGGTGAAATGCGTAGATATCAGGAGGAACACCAGTGGCGAAAGCGACTCACTGAACCGTTTCTGACGCTGAGGTGCGAAAGCCAGGGGAGCGAACGGG	ASV_4071	10.228	7.63038	1.39796	5.45823	4.80912e-08	7.48059e-06	Bacteria	Planctomycetota	OM190	NA	NA	NA	NA
GACGGAGGGTGCAAACGTTGTTCGGAATCACTGGGCATAAAGGGCACGCAGGCGGTCCATTAAGTCAGGTGTGAAATCCCCCGGCTCAACCGGGGAATGGCACTTGATACTGATGGACTAGAGTGTGGTTGGGGTGAGCGGAACTCCTGGTGGAGCGGTGAAATGCGTAGATATCAGGAGGAACACCGGTGGCGAAAGCGGCTCACTGGACCACAACTGACGCTGAGGTGCGAAAGCTAGGGGAGCGAACGGG	ASV_4185	11.6722	7.80067	1.50104	5.19684	2.02709e-07	2.43614e-05	Bacteria	Planctomycetota	OM190	NA	NA	NA	NA
TACGAAGGTGGCAAGCGTTGTTCGGAATCACTGGGCTTAAAGCGCACGCAGGCGGAAAAGAAAGTGTGGAGTGAAATCCCTCGGCTTAACCGGGGAACTGCTCTGCAAACTACTTTTCTTGAGGCAAGTAGGGGTACATGGAACTCTTGGTGGAGCGGTGGAATGCGTAGATATCAAGAGGAACGCCGATGGTGAAGACAGTGTACTGGGCTTGTCCTGACGCTGAGGTGCGAAAGCGTGGGGAGCGAACGGG	ASV_96	373.544	1.79318	0.347151	5.1654	2.39919e-07	2.7644e-05	Bacteria	Planctomycetota	Phycisphaerae	MSBL9	SG8-4	NA	NA
GACGAAGGGAGCGAGCGTTGTTCGGTATCACTGGGCTTAAAGGGCGCGTAGGCGGCTAGATGGGTCGGTTGTGAAATCCCTGGGCTCAACCCAGGAATGGCTTCCGAAACTATCTGGCTTGAGGCATTCTGGGGGCGACTGGAACTCTTGGTGGAGCGGTGATATGCGTAGATATCAAGAGGAACGCCAGTGGTGAAGACGGGTCGCTGGGAATGTCCTGACGCTGAGGCGCGAAAGCTAGGGGAGCGAACGGG	ASV_796	59.4687	2.49516	0.466043	5.35392	8.60671e-08	1.17762e-05	Bacteria	Planctomycetota	Phycisphaerae	NA	NA	NA	NA
GACGAAGGTGGCGAGCGTTGTTCGGAATCACTGGGCTTAAAGAGTACGTAGGCGGACTATCAAGCGTCATGTGAAAGCCCTCGGCTCAACCGAGGAATTGCCGGGCGAACTGATAGTCTTGAGGCAGGTAGGGGCGAGTGGAACTCTTGGTGGAGCGGTGGAATGCGTAGATATCAAGAGGAACGCCAGAGGCGAAGGCGACTCGCTGGGCCTGACCTGACGCTGAGGTACGAAAGCCAGGGGAGCGAACGGG	ASV_136	350.7	4.82202	0.432474	11.1498	7.17272e-29	1.48762e-25	Bacteria	Planctomycetota	Phycisphaerae	Phycisphaerales	AKAU3564_sediment_group	NA	NA
TACGAAGGTGGCAAGCGTTGTTCGGAATTATTGGGCTTAAAGAGCATGTAGGCGGCCCTGCAAGCGTCCTGTGAAATCCCTCGGCTCAACCGAGGAATTGCGTGGCGAACTGCTGGGCTTGAGGCAAGTAGGGGCGTGTGGAACTCTTGGTGGAGCGGTGGAATGCGTAGATATCAAGAGGAACGCCGGTGGCGAAGGCGACACGCTGGGCTTGTCCTGACGCTGAGATGCGAAAGCCAGGGTAGCGAACGGG	ASV_467	156.06	3.47308	0.521103	6.66486	2.64914e-11	7.49225e-09	Bacteria	Planctomycetota	Phycisphaerae	Phycisphaerales	AKAU3564_sediment_group	NA	NA
TACGAAGGGCCCGAGCGTTAATCGGAATCACTGGGCTTAAAGCGTGCGCAGGCGGACCAGAAAGTACTTTGTGAAATCCCTCGGCTCAACCGAGGAACTGCTTGGTATACTACTGGTCTTGAGTGTGGTAGGGGCGGTCGGAACGATAGGTGGAGCGGTGAAATGCGTAGATATCTATCGGAACGCCAAAGGTGAAGACAGGCCGCTGGGCCACCACTGACGCTCATGCACGAAAGCGTGGGTAGCGAACGGG	ASV_1066	36.9757	7.22471	1.12699	6.41064	1.44914e-10	3.58846e-08	Bacteria	Planctomycetota	Phycisphaerae	Phycisphaerales	Phycisphaeraceae	NA	NA
TACGAATGGTGCAAGCGTTGTTCGGAATCACTGGGCATAAAGAGCACGTAGGCGGCAACGTATGTCAGGTGTGAAATCCCTCGGCTCAACCGAGGAACTGCACCTGAAACTGCGTAGCTAGAGTACGGGAGGGGAAAACGGAATTCCTGGTGGAGCGGTGAAATGCGTAGATATCAGGAGGAACGCCGGAGGCGAAAGCGGTTTTCTGGCCCGTAACTGACGCTGAGGTGCGAAAGCTAGGGGAGCAAACAGG	ASV_9598	3.83252	5.39778	1.42519	3.7874	0.000152235	0.009021	Bacteria	Planctomycetota	Pla3_lineage	NA	NA	NA	NA
TACGGAGATGGCTAGCGTTGCTCGGAATCACTGGGCATAAAGGGCGTCTAGGCGGAGCAGCAAGTCGGCTGTGAAATCCCTCGGCTCACCCGAGGAAGTGCATCCGAAACTGCTGTTCTTGAGGACGAGAGGGGAGAGTGGAACTCCTGGTGGAGCGGTGAAATGCGTAGATATCAGGAGGAACGCCGGTGGCGAAAGCGACTCTCTGGCTCGTTCCTGACGCTGAAGCGCGAAAGCTAGGGGAGCGAACGGG	ASV_739	69.3868	1.12715	0.283872	3.97063	7.16836e-05	0.00478142	Bacteria	Planctomycetota	Pla4_lineage	NA	NA	NA	NA
TACAGAGGTGGCAAGCGTTGCTCGGAATCATTGGGCATAAAGGGCGTCTAGGCGGACAGGTCAGTCGGTTGTGAAATCCCTCGGCTTAACCGAGGAACTGCAGCCGATACTGCTTGTCTTGAGGATGAGAGGGGAGAGTGGAACTCCAGGTGGAGCGGTGAAATGCGTAGATATCTGGAGGAACGCCGGCGGCGAAAGCGACTCTCTGGCTCATTCCTGACGCTGAAGCGCGAAAGCTAGGGGAGCGAACGGG	ASV_1009	47.7155	2.92603	0.43341	6.75119	1.46642e-11	4.34478e-09	Bacteria	Planctomycetota	Pla4_lineage	NA	NA	NA	NA
TACAGAGGTGGCAAGCGTTGCTCGGAATCACTGGGCATAAAGGGCGTCTAGGCGGATCGGTCAGTCGGCTGTGAAATCCCTCGGCTCACCCGAGGAAGTGCATCCGATACTGCCGGTCTTGAGGGCAAGAGGGGAGAGTGGAACTCCTGGTGGAGCGGTGAAATGCGTAGATATCAGGAGGAACGCCGGTGGCGAAAGCGACTCTCTGGCTTGTACCTGACGCTGAAGCGCGAAAGCTAGGGGAGCGAACGGG	ASV_1389	31.3031	3.94248	0.647103	6.0925	1.11158e-09	2.30541e-07	Bacteria	Planctomycetota	Pla4_lineage	NA	NA	NA	NA
TACAGAGGTGGCAAGCGTTGCTCGGAATCACTGGGCATAAAGGGCGTCTAGGCGGATGAGCAAGTTGGTTGTGAAATCCCTCGGCTTACCCGAGGAAGTGCAACCAAAACTGCCTGTCTTGAGGACGAGAGGGGAGAGTGGAACTCCTGGTGGAGCGGTGAAATGCGTAGATATCAGGAGGAACGCCGGTGGCGAAAGCGACTCTCTGGCTCGTTTCTGACGCTGAAGCGCGAAAGCTAGGGGAGCGAACGGG	ASV_7678	6.03319	6.85235	1.63901	4.18079	2.90493e-05	0.0022042	Bacteria	Planctomycetota	Pla4_lineage	NA	NA	NA	NA
TACGAAGGGGGCTAGCGTTGTTCGGATTTACTGGGCGTAAAGCGCACGTAGGCGGATTGGTCAGTTAGGGGTGAAATCCCAGAGCTCAACTCTGGAACTGCCTTTAATACTGCCAGTCTTGAGTCCGAGAGAGGTGAGTGGAATTCCTAGTGTAGAGGTGGAATTCGTAGATATTAGGAAGAACACCAGTGGCGAAGGCGGCTCACTGGCTCGGTACTGACGCTGAGGTGCGAAAGCGTGGGGAGCAAACAGG	ASV_2311	18.8499	7.46438	1.80782	4.12895	3.64422e-05	0.00266757	Bacteria	Proteobacteria	Alphaproteobacteria	Rhizobiales	Devosiaceae	NA	NA
TACGGAGGGGGTTAGCGTTGTTCGGAATTACTGGGCGTAAAGCGTACGTAGGCGGACCATTAAGTAAGGGGTGAAATCCCAGGGCTCAACCCTGGAACTGCCTCTTAAACTGCTGGTCTTGAGTTCGAGAGAGGTGAGTGGAATTCCGAGTGTAGAGGTGAAATTCGTAGATATTCGGAGGAACACCAGTGGCGAAGGCGGCTCACTGGCTCGATACTGACGCTGAGGTACGAAAGTGTGGGGAGCAAACAGG	ASV_348	5.54084	5.8007	1.50803	3.84654	0.000119799	0.00730772	Bacteria	Proteobacteria	Alphaproteobacteria	Rhodobacterales	Rhodobacteraceae	NA	NA
GACAGAGGGTGCGAGCGTTAATCGGAATTACTGGGCGTAAAGCGTACGTAGGTGGTTGAGTCAGTCGGATGTGAAAGCCCAAGGCTTAACCTTGGAACTGCATTCGATACTGCTCAACTAGAGTATAGTAGAGGGAAGCGGAATTTCTAGTGTAGCGGTGAAATGCGTAGATATTAGAAAGAACACCAGTGGCGAAGGCGGCTTCCTGGACTAATACTGACACTGAGGTACGAAAGCGTGGGGAGCAAACAGG	ASV_26	770.733	5.09443	0.668638	7.61912	2.55417e-14	1.32434e-11	Bacteria	Proteobacteria	Gammaproteobacteria	Beggiatoales	Beggiatoaceae	NA	NA
TACAGAGGGTGCGAGCGTTAATCGGAATTACTGGGCGTAAAGCGTGCGTAGGTGGTTGAGTAAGTCGGATGTGAAAGCCCAAGGCTTAACCTTGGAATTGCATTCGATACTGCTGAGCTAGAGTACAGTAGAGGGAAGCGGAATTCTTAGTGTAGCGGTGAAATGCGTAGATATTAAGAAGAACACCAGTGGCGAAGGCGGCTTCCTGGACTGATACTGACACTGAGGTACGAAAGCGTGGGGAGCAAACAGG	ASV_95	258.578	7.75214	1.10527	7.01383	2.31885e-12	7.59361e-10	Bacteria	Proteobacteria	Gammaproteobacteria	Beggiatoales	Beggiatoaceae	Thiomargarita	nelsonii
TACTTAGGGTGCAAGCGTTAATCGGAATTACTGGGCGTAAAGCGAGTGTAGGCGGCTGTATAAGTCGGATGTGAAAGCCCCGGGCTCAACCTGGGAATTGCATTCGAAACTGTACAGCTAGAGTTTGGTAGAGGTAAGTGGAATTCAGGGTGTAGCGGTGAAATGCGTAGATATCCTGAGGAACATCAGTGGCGAAGGCGGCTTACTGGACCAAAACTGACGCTGAGGCTCGAAAGCGTGGGGAGCAAACAGG	ASV_131	261.193	7.26105	0.87311	8.3163	9.07489e-17	6.27378e-14	Bacteria	Proteobacteria	Gammaproteobacteria	Gammaproteobacteria_Incertae_Sedis	Unknown_Family	NA	NA
TACAGGGGGTGCAAGCGTTAATCGGAATTACTGGGCGTAAAGCGCGCGTAGGCGGTTTGTTAAGTCAGATGTGAAAGCCCTGGGCTCAACCTGGGAACTGCATTTGAAACTGGTAAGCTAGAGTATGGTAGAGGAAAGTGGAATTTCGGGTGTAGCGGTGAAATGCGTAGATATCCGAAGGAACATCAGTGGCGAAGGCGACTTTCTGGACCAATACTGACGCTGAGGTGCGAAAGCGTGGGGAGCAAACAGG	ASV_870	53.5628	9.97462	1.71266	5.82404	5.74405e-09	1.05116e-06	Bacteria	Proteobacteria	Gammaproteobacteria	NA	NA	NA	NA
TACAGGGGGTGCAAGCGTTAATCGGAATTACTGGGCGTAAAGCGCGCGTAGGCGGTTTGTTAAGTCAGATGTGAAAGCCCTGGGCTCAACCTGGGAACTGCATATGATACTGGCGAACTGGAGTATGGTAGAGGAAAGTGGAATTTCGGGTGTAGCGGTGAAATGCGTAGATATCCGAAGGAACATCAGTGGCGAAGGCGACTTTCTGGACCAATACTGACGCTGAGGTGCGAAAGCGTGGGGAGCAAACAGG	ASV_1462	38.3797	6.48611	1.43028	4.53487	5.76403e-06	0.000491285	Bacteria	Proteobacteria	Gammaproteobacteria	NA	NA	NA	NA
TACGGAGGGTGCAAGCGTTAATCGGAATTACTGGGCGTAAAGAGTACGTAGGTGGTTTATTAAGTCAGATGTGAAAGCCCCGGGCTTAACCTGGGAACTGCATTTGAAACTAGTAGACTAGAGTATGGTAGAGGGGGGTAGAATTTCTAGTGTAGCGGTGAAATGCGTAGATATTAGAAGGAATACCAGTGGCGAAGGCGGCCCCCTGGACCAATACTGACACTGAGGTACGAAAGCGTGGGTAGCGAACAGG	ASV_761	34.9503	7.22139	1.44443	4.99948	5.74864e-07	6.38715e-05	Bacteria	Proteobacteria	Gammaproteobacteria	Thiotrichales	Thiotrichaceae	NA	NA
TACGGAGGGTGCAAGCGTTACTCGGATTTACTGGGCGTAAAGCGCGCGTAGGCGGTTTGGTTAGTCTGATGTGAAAGTCCGGGGCTCAACCCCGGAAGTGCATTGGATACTGCCAGACTAGAGTGCAGGAGGGGTAAGCGGAATTCCAGGTGTAGAGGTGAAATTCGTAGATATCTGGAGGAACAACGGCGGCGAAGGCGGCTTACTGGACTGTTACTGACGCTGAGGTGCGAAAGCGTGGGGAGCGAACAGG	ASV_6669	5.64717	6.78858	1.70294	3.98637	6.70905e-05	0.00453736	Bacteria	SAR324_clade(Marine_group_B)	NA	NA	NA	NA	NA
CACGTAAGGAGCGAGCGTTGTTCGGAATTATTGGGCGTAAAGGGCATGTAGGCGGTTACGTAAGTCTGATGTGAAATACTACAGCTTAACTGTAGAAACGCATTGGAAACTGTGTGACTTGAATCTGTGAGGGGTAACTGGAATTCCTAGTGTAGGGGTGAAATCTGTTGATATTAGGAAGAACACCGATGGCGAAGGCAAGTTACTGGCACATGATTGACGCTGAGATGCGAAAGCGTAGGGAGCGAACAGG	ASV_4726	9.20095	7.43473	1.43085	5.19602	2.03599e-07	2.43614e-05	Bacteria	Spirochaetota	Spirochaetia	Spirochaetales	Spirochaetaceae	Spirochaeta_2	NA
CACGTAAGGAGCGAGCGTTGTTCGGAATTATTGGGCGTAAAGGGCATGTAGGCGGTCATATAAGTCTGATGTGAAAGGCCACAGCTTAACTGTGGAAACGCATTGGAAACTGTATGACTTGAATCCGAGAGGGGTAACTGGAATTCCTAGTGTAGGGGTGAAATCTGTTGATATTAGGAAGAACACCGATGGCGAAGGCAAGTTACTGGCTCTGGATTGACGCTGAGGTGCGAAAGCGTAGGGAGCGAACAGG	ASV_9774	6.44746	6.7154	1.78406	3.76412	0.000167136	0.00981057	Bacteria	Spirochaetota	Spirochaetia	Spirochaetales	Spirochaetaceae	Spirochaeta_2	NA
TACAGAGGTGGCGAACGTTGTTCGGATTTACTGGGCGTAAAGGGTCCGCAGGCGGTCCGGTGTGTCGGATGTGAAAGCTCACAGCTCAACTGTGGAATTGCATTCGAAACTGCCGGACTAGAGTACTGGAGGGGAGAAGGGAACACTTGGTGTAGCGGTGAAATGCGTAGATATCAAGTGGAACACCGGAGGCGAAGGCGCTTCTCTGGACAGATACTGACGCTCATGGACGAAAGCTAGGGTAGCGAAAGGG	ASV_49	427.34	9.22843	1.44072	6.40542	1.49952e-10	3.58846e-08	Bacteria	Verrucomicrobiota	Kiritimatiellae	Kiritimatiellales	Kiritimatiellaceae	R76-B128	NA
TACAGAGGTGGCGAACGTTGTTCGGATTTACTGGGCGTAAAGGGTCCGCAGGCGGTCCGGTGTGTCGGATGTGAAAGCTCACAGCTTAACTGTGGAATTGCATTCGAAACTGCCGGACTAGAGTACTGGAGGGGAGAAGGGAACACTTGGTGTAGCGGTGAAATGCGTAGATATCAAGTGGAACACCGGAGGCGAAGGCGCTTCTCTGGACAGATACTGACGCTCATGGACGAAAGTTAGGGTAGCGAAAGGG	ASV_1954	28.401	22.2724	4.60051	4.84128	1.29003e-06	0.000132967	Bacteria	Verrucomicrobiota	Kiritimatiellae	Kiritimatiellales	Kiritimatiellaceae	R76-B128	NA
TACGTAGGTTGCAAGCGTTGTTCGGATTTATTGGGCGTAAAGGGTCCGCAGGGGGCCAGCTAAGTCTGATGTGAAAGCCCGGGGCTCAACCCCGGAATTGCATTGGAAACTGGCAGGCTAGAGGATCGGAGAGGAGAGCGGAATTCCTGGTGTAGCGGTGGAATGCGTAGATATCAGGAGGAACACCGAAAGCGAAGGCAGCTCTCTAGACGATACCTGACCCTCAGGGACGAAAGCGTGGGTAGCAAACAGG	ASV_4193	13.8772	6.23246	1.24749	4.996	5.85307e-07	6.38909e-05	Bacteria	Verrucomicrobiota	Lentisphaeria	Victivallales	GWF2-44-16	NA	NA
TACGGAGGTGGCGAGCGTTACTCGGAATCATTGGGTGTAAAGGGCAAGTAGGCGGTCTAATTAGTGAGGGGTGAAATCTTCCGACTCAATCGGAAAACTGCCTTTCAAACTGTTAGACTTGAGGATGTGAGGGGGAAACGGAATTAGCAGTGTAAGGGTGAAATCTGTAGATATTGCTAAGAACACCAGCGGCGTAGGCGGTTTCCTGGCGCATTCCTGACGCTAAATTGCGAAAGCTAGGGTAGCGAACAGA	ASV_7578	6.13362	6.84341	1.71299	3.99501	6.46915e-05	0.00445733	Bacteria	Verrucomicrobiota	Omnitrophia	Omnitrophales	koll11	NA	NA
TACGGGGGTGGCAAGCGTTGTTCGGATTTATTGGGTGTAAAGGGCATGTAGGTGGTTATGCAAGTCGAATGTGAAATCCTTTGGCTTAACCAAAGAACTGCATTCGAAACTGCATGACTTGAGTTCTGGAGAGGAAAGCGGAATTCCCGGTGTAAGAGTGAAATCTGTAGAGATCGGGAGGAACACCAGTGGCGAAGGCGGCTTTCTGGACAGACACTGACACTGAGATGCGAAAGCTAGGGGAGCAAACAGG	ASV_1291	37.3833	5.11976	1.15457	4.43433	9.23573e-06	0.00077655	Bacteria	Verrucomicrobiota	Omnitrophia	Omnitrophales	Omnitrophaceae	Candidatus_Omnitrophus	NA
TACGGAGGTGGCAAGCGTTGTTCGGATTTATTGGGTGTAAAGGGTATGTAGGTTTTCTGATAAGTCGGATGTGAAATCCCTTAGCTTAACTAAGGAACTGCATTCGATACTGTCAGAATTGAGTATGGAAGAGGAGATTGGAATTCCAGGTGTAAGGGTGAAATCTGTAGATATCTGGAGGAACACCGGTGGCGAAAGCGGATCTCTGGTCCAATACTGACACTGAAATACGAAAGCTAGGGTAGCAAACAGG	ASV_5061	8.95095	4.02614	1.03309	3.89719	9.73168e-05	0.00611621	Bacteria	Verrucomicrobiota	Omnitrophia	Omnitrophales	Omnitrophaceae	Candidatus_Omnitrophus	NA
TACGGGGGGGACAAGCGTTGTTCGGATTCACTGGGCGTAAAGGGCGCGTAGGCGGACTTTCAAGTCGGATGTGAAATCTTGCAGCTCAACTGCAAGCCTGCATTCGAAACTGAAGGTCTTGAGTACAGTAGAGGAAAGCGGAATTCCAGGTGTAGCGGTGAAATGCTTAGATATCTGGAAGAACACCAGTAGCGAAGGCGGCTTTCTGGGCTGATACTGACGCTGAGGCGCGAAGGCTTGGGTAGCAAACAGG	ASV_7121	6.71027	6.96458	1.51088	4.60961	4.03425e-06	0.000363784	Bacteria	Zixibacteria	NA	NA	NA	NA	NA
TACGTAGGTGGCAAGCGTTGTCCGGATTTACTGGGCGTAAAGAGCGCGCAGGCGGCCAGGTCAGTCGAATGTGAAAGCCCCCGGCTCAACTGGGGAAGGTCGTTCGATACTGCTTGGCTCGAAGATAGGAGAGGGAAGTGGAATTTCAGGTGTAGTGGTGAAATGCGTAGATATCTGAAGGAACACCAGTGGCGAAGGCGACTTTCTGGCCTATTCTTGACGCTGAGGCGCGAAAGCTAGGGGAGCGAACGGG	ASV_780	20.419	-2.75127	0.655542	-4.19695	2.70535e-05	0.00207811	Bacteria	Chloroflexi	KD4-96	NA	NA	NA	NA
TACGTAGGTGGCAAGCGTTGTCCGGATTTACTGGGCGTAAAGAGCGCGCAGGCGGCCAAGTCAGTCGAATGTGAAAGCCCCCGGCTCAACCGGGGAAGGTCATTCGATACTGCTTGGCTTGAAGGTAGGAGAGGGAAGCGGAATTTCAGGTGTAGTGGTGAAATGCGTAGATATCTGAAGGAACACCAGTGGCGAAGGCGGCTTTCTGGCCTATTCTTGACGCTGAGGCGCGAAAGCTAGGGGAGCGAACGGG	ASV_970	39.3068	-2.86115	0.585254	-4.88873	1.01487e-06	0.000107025	Bacteria	Chloroflexi	KD4-96	NA	NA	NA	NA
TACGTAGGTGGCAAGCGTTGTCCGGATTTACTGGGCGTAAAGAGCGCGCAGGCGGCCAAGTCAGTCGAATGTGAAAGCCCCCGGCTCAACTGGGGAAGGTCATCCGATACTGCTTGGCTTGAAGATAGGAGAGGGAAGTGGAATTTCAGGTGTAGTGGTGAAATGCGTAGATATCTGAAGGAACACCAGTGGCGAAGGCGACTTTCTGGCCTATTCTTGACGCTGAGGCGCGAAAGCTAGGGGAGCGAACGGG	ASV_4528	8.30981	-4.34485	1.15582	-3.75909	0.000170533	0.00982461	Bacteria	Chloroflexi	KD4-96	NA	NA	NA	NA
CACGAACCGTACAAACGTTATTCGGAATTATTGGGCTTAAAGGGTGCGTAGGCGGCGTGGTAAGTGAGGTGTGAAAGCCCTCGGCTCAACCGAGGAATTGCGCTTCATACTGCCACACTTGAGGGAGACAGAGGTAAGCGGAACTGATGGTGGAGCGGTGAAATGCGTTGATATCATCAGGAACACCAGTGGCGAAAGCGGCTTACTGGGTCTCTTCTGACGCTGAGGCACGAAAGCTAGGGTAGCGAACGGG	ASV_5081	8.22194	-3.55797	0.946239	-3.76012	0.000169834	0.00982461	Bacteria	Planctomycetota	Planctomycetes	Pirellulales	Pirellulaceae	Pir4_lineage	NA
TACGGAGGGTGCAAGCGTTAATCGGAATCACTGGGCGTAAAGCGCGCGTAGGCGGTTTGGTAAGTCAGATGTGAAAGCCCCGGGCTCAACCTGGGAATTGCATCCGATACTGCCTGACTCGAGTATGGTAGAGGGGGGTGGAATTCCAGGTGTAGCGGTGAAATGCGTAGATATCTGGAGGAACACCAGTGGCGAAGGCGGCCCCCTGGACCAATACTGACGCTGAGGTGCGAAAGCGTGGGGAGCAAACAGG	ASV_403	87.3795	-3.23929	0.838782	-3.86189	0.000112511	0.00693112	Bacteria	Proteobacteria	Gammaproteobacteria	Arenicellales	Arenicellaceae	Candidatus_Thiosymbion	NA
TACGGAGGGTGCAAGCGTTAATCGGAATCACTGGGCGTAAAGCGCGCGTAGGCGGCCAGATAAGTCAGATGTGAAAGCCCCGGGCTCAACCTGGGAATTGCATTTGATACTGTCTGGCTAGAGTATGGTAGAGGGGGGTGGAATTCCAGGTGTAGCGGTGAAATGCGTAGATATCTGGAGGAACACCAGTGGCGAAGGCGACCCCCTGGACCAATACTGACGCTGAGGTGCGAAAGCGTGGGGAGCAAACAGG	ASV_666	43.255	-2.80744	0.700268	-4.0091	6.09506e-05	0.00426106	Bacteria	Proteobacteria	Gammaproteobacteria	Arenicellales	Arenicellaceae	Candidatus_Thiosymbion	NA

## Sheet: Station GeoChem2_1
ASV Sequence	ASV #	baseMean	log2FoldChange	lfcSE	stat	pvalue	padj	Kingdom	Phylum	Class	Order	Family	Genus	Species
TACCAGCAGTTCAAGTCGCATCCATTTTTATTGGGTCTAAAACATCCGTAGCTTGTTATTTAAGTCTCTTGTGAAATCTCATGTCTCAAGCATGAGGCTTGCAGGAGATACTGAATAGCTAGAGATCGGTAGACGTAAGGAGTACGCCGGGGGTAATGGTAAAATATGTTAATCCCCGGTGGACTAACGATGAGCGAAGGCACCTTACGAGGACGAATCTGACAGTGAGGGATGAAGGCCAGGGGCGCAAAACGG	ASV_1303	31.6405	8.92616	1.61256	5.53539	3.10535e-08	5.12827e-06	Archaea	Nanoarchaeota	Nanoarchaeia	Woesearchaeales	GW2011_GWC1_47_15	NA	NA
TACCAGCAGTTCAAGTCGCATCCCTATTTATTGGGTCTAAAACATCCGTAGCTTGTTTTTTAAGTCTCTTGTGAAATCTCATGTCTCAAGCATGAGGCTTGCAAGAGATACTGAATTACTAGAGATCGGTAGGCGTAAGGAGTACGCCGGAGGTAACGGTTAAATGTGTTAATCTTCGGTGGACTAACAATGAGCGAAGGCACCTTACGAGAACGAATCTGACAGTCAGGGATGAAGGCCAGGGGCGCAAAACGG	ASV_1811	32.9475	5.71357	1.45818	3.91829	8.91798e-05	0.00404282	Archaea	Nanoarchaeota	Nanoarchaeia	Woesearchaeales	GW2011_GWC1_47_15	NA	NA
TACTAGCGGTCCGAGTCGCAACCACATTTATTGGGTCTAAAACATCCGTAGCTTGTCATGTAAGTCTCTTGTGAAATCCCGTCTCTTAAAGGCGAAACTGCAAGAGATACTGTATGGCTAGAGACCGGGAGACGTAAGGAGTACGAATAGGGTAGCGGTTAAATGCATTGATCCTATTTGGACTAACGATAGCGAAGGCACCTTACGAGAACGGATCTGACAGTCAGGGATGAAGGCTAGGGTCGCAAAACGG	ASV_1336	47.4661	5.64126	1.39392	4.04703	5.18707e-05	0.00244745	Archaea	Nanoarchaeota	Nanoarchaeia	Woesearchaeales	GW2011_GWC1_47_15	NA	NA
TACCGGCAGTTCAAGTCGCATCCATTTTTATTGGGTCTAAAACATCCGTAGCTTGTTATTTAAGTCTCTTGTGAAATCTCATGTCTCAAGCATGAGGCTTGCAGGAGATACTGAATAGCTAGAGATCGGTAGACGTAAGGAGTACGCCGGGGGTAATGGTAAAATATGTTAATCCCCGGTGGACTAACGATGAGCGAAGGCACCTTACGAGGACGAATCTGACAGTGAGGGATGAAGGCCAGGGGCGCAAAACGG	ASV_3266	11.9395	7.52219	1.69342	4.44201	8.91244e-06	0.000542251	Archaea	Nanoarchaeota	Nanoarchaeia	Woesearchaeales	GW2011_GWC1_47_15	NA	NA
CACCAGCGTCGCAAGTGGCGATCCTGTTTATTTGGCCTAAAGCGTCCGTAGCTGGTTAAGTAAATCTTTTGTGAAATTGTTCGGCTTAACCGAACAGCGTGCAGAAGAGACTGCTCAACTAGGGACCGGGAGGAGTCAGAGATATGCTGAGGGGAGCGGTAAAATGCTATAATCCTCGGTAGATCACCTGTGGCGAAGGCGTCTGACTAGAACGGGTCCGACAGTGAGGGACGAAAGCCAGGGGAGCAAACCGG	ASV_4260	12.8911	7.62549	1.68167	4.53448	5.77446e-06	0.000392664	Archaea	Nanoarchaeota	Nanoarchaeia	Woesearchaeales	NA	NA	NA
TACCGGCAGTTCAAGTCGCATCCAACTTTATTGGGTCTAAAACATCCGTAGCTTGCTTATTAAGTCTCTTGTGAAATCCCACGTCTCAAGCGTGGCGAAGTGCAGGAGATACTGATAAGCTTTTGAGATCGGTAGACGTAAAGAGTACGGCCAAGGTAATGGTAAAATATGTTAATCTTGGTTGGACTAACAATTTAGCGAAGGCACTTTACGAGGACGAATCTGACAGTGAGGGATGAAGGCCAGGGGCGCAAAACGG	ASV_2564	14.8955	7.77398	1.75297	4.43476	9.21751e-06	0.000546433	Archaea	Nanoarchaeota	Nanoarchaeia	Woesearchaeales	NA	NA	NA
CACCAGCGCCACGAGTGGCATTCGTATTTATTGGGCCTAAAGCGTCCGTAGCCTGATTGGAAAATCTTTTGTGAAATCATGGTGCTCAACTCCATGCCGTGCAGGAGACACTATCAATCTTGGAACCGGGAGGAGTCTGAGGTATTCTGGGGGGAGCGGTAAAATGTTATAATCCCCGGAGGACCACCTGTGGCGAAGGCGTCAGACTAGAACGGATTCGACGGTGAGGGACGAAAGCTGGGGGAGCAAACCGG	ASV_3801	25.1313	8.60701	1.64987	5.21677	1.82066e-07	2.10468e-05	Archaea	Nanoarchaeota	Nanoarchaeia	Woesearchaeales	NA	NA	NA
TACTAGCGGTCCGAGTCGCAGCCATTTTTATTGGGTCTAAAACATCCGTAGCTTGCTTGATAAGTCCCTTGTGAAATTTCGTATCTCAAATACGAAGCGTGCAGGGGGTACTGTCAAGCTAGAGATTGGGAGACGTAAGAAGTACGTTTAAAGTAGCGGTAAAATGTGTTAATCTTAAACGGACTAACAATAGCGAAGGCATCTTACGAGAACAGTTCTGACAGTAAGGGATGAAAGCTAGGGGCGCAAAACGG	ASV_728	51.7715	5.08178	1.13729	4.46834	7.8829e-06	0.000520722	Archaea	Nanoarchaeota	Nanoarchaeia	Woesearchaeales	SCGC_AAA011-D5	NA	NA
TACGGGGGGGGCGAGCGTTGTTCGGAATTATTGGGCGTAAAGGGCGCGTAGGCGGTTTGGCAAGTCAAGTGTGAAATCCCTCGGCTCAACCGAGGACCTGCATTTGAAACTGCCGAACTAGAGTCCGGGAGAGGAGAGTGGAATTCCCAGTGTAGCGGTGAAATGCGTAGATATTGGGAGGAACACCTGTGGCGAAGGCGGCTCTCTGGACCGGTACTGACGCTGAGGTGCGAAAGCGTGGGGAGCAAACAGG	ASV_558	107.588	4.62083	1.07791	4.28686	1.81219e-05	0.00100036	Bacteria	Acidobacteriota	Subgroup_22	NA	NA	NA	NA
TACGGAGGGGGCAAGCGTTATTCGGATTTACTGGGCGTAAAGCGCACGTAGGCGGCAATATAAGTCACAGGTGAAAGCCCTCGGCTCAACCGAGGAATTGCCTGCGAAACTGCATTGCTTGAGTCCGGGAGGGGGGAGCGGAATTCCCAGTGTAGCGGTGAAATGCGTAGATACTGGGAGGAACACCGGTGGCGAAGGCGGCTCCCTGGACCGGTACTGACGCTGAGGTGCGAAAGCGTGGGTAGCAAACAGG	ASV_337	80.0669	5.82309	1.27822	4.55562	5.22312e-06	0.000377371	Bacteria	Acidobacteriota	Thermoanaerobaculia	Thermoanaerobaculales	Thermoanaerobaculaceae	Subgroup_23	NA
TACGGAGGGGGCAAGCGTTATTCGGATTTACTGGGCGTAAAGCGCACGTAGGCGGCAGTGTAAGTCACAGGTGAAATCCCTCGGCTCAACCGAGGAACTGCCTGCGAAACTGCGCTGCTTGAGTCCGGGAGGGGGGAGCGGAATTCCCAGTGTAGCGGTGAAATGCGTAGATACTGGGAGGAACACCGGTGGCGAAGGCGGCTCCCTGGACCGGTACTGACGCTGAGGTGCGAAAGCGTGGGTAGCAAACAGG	ASV_1494	32.9297	8.99423	1.68318	5.3436	9.11203e-08	1.19349e-05	Bacteria	Acidobacteriota	Thermoanaerobaculia	Thermoanaerobaculales	Thermoanaerobaculaceae	Subgroup_23	NA
TACGGGGGGGGCAAGCGTTATTCGGATTTACTGGGCGTAAAGCGCACGTAGGTGGCGATGTAAGTCACAGGTGAAAGCCCTCGGCTCAACCGAGGAACTGCCTGCGAAACTGCATTGCTTGAGTCCGGGAGGGGGGAGCGGAATTCCAAGTGTAGCGGTGAAATGCGTAGATACTTGGAGGAACACCGGTGGCGAAGGCGGCTCCCTGGACCGGTACTGACACTGAGGTGCGAAAGCGTGGGTAGCAAACAGG	ASV_1373	31.0743	8.89161	1.58242	5.61901	1.92059e-08	3.70034e-06	Bacteria	Acidobacteriota	Thermoanaerobaculia	Thermoanaerobaculales	Thermoanaerobaculaceae	Subgroup_23	NA
TACGGAGGATGCAAGCGTTATCCGGATTTATTAGGTTTAAAGGGTGTGTAGGCGGAACTTTAAGTCAGTGGTGAAATCTCACAGCTTAACTGTGAAACTGCCATTGATACTGGAGTTCTTGAGTATAGTTGAGGTAGGCGGAATGTGTAATGTAGCGGTGAAATGCTTAGATATTACACAGAACACCGATTGCGAAGGCAGCTTACTAAGCTATTACTGACGCTGATGCACGAAAGCGTGGGTAGCGAACAGG	ASV_86	379.693	7.27867	1.10898	6.56337	5.26051e-11	2.02705e-08	Bacteria	Bacteroidota	Bacteroidia	Bacteroidales	Bacteroidetes_BD2-2	NA	NA
TACGGAGGATGCAAGCGTTATCCGGATTTATTAGGTTTAAAGGGTGCGCAGGCTGAAATGTAAGTCAGTGGTGAAATCCTACAGCTTAACTGTAGAACTGCCATTGATACTGCTTTTCTTGAGTATAGTTGAGGTAGGCGGAATGTGTAGTGTAGCGGTGAAATGCATAGATATTACACAGAACACCGATTGCGAAGGCAGCTTACTAAACTATTACTGACGCTCATGCACGAAAGCGTGGGGAGCGAACAGG	ASV_3227	17.4783	8.06813	1.70267	4.73853	2.15274e-06	0.00018698	Bacteria	Bacteroidota	Bacteroidia	Flavobacteriales	Flavobacteriaceae	Maritimimonas	NA
TACGGAGGGTGCAAGCGTTATCCGGATTTATTGGGTTTAAAGGGTGCGCAGGCGGAATGATAAGTCAGTGGTGAAATCCTACAGCTCAACTGTAGAACTGCCATTGAAACTGTCATTCTTGAGTACAGCTGAAGTGAGTGGAATGTATCATGTAGCGGTGAAATGCATAGATATGATACAGAACGCCGATAGCGAAAGCAGCTCACTAAACTGTTACTGACGCTCAGGCACGAAAGCGTGGGGAGCAAACAGG	ASV_343	110.866	5.27465	1.14483	4.60736	4.07806e-06	0.000305162	Bacteria	Bacteroidota	Bacteroidia	Sphingobacteriales	Lentimicrobiaceae	NA	NA
TACGTAGGGGGCAAGCGTTGTCCGGATTTACTGGGTGTAAAGGGTGCGCAGGCGGACTTGTAAGTCAAGGGTGAAATCCTACAGCTCAACTGTAGAACTGCCTTTGAAACTATAAGTCTTGAGTTCGGAAGAGAGAGGCGGAATTCCAGGTGTAGTGGTGAAATACGTAGATATCTGGAAGAACACCAGAGGCGAAGGCGGTCTCTTGGTCCGTAACTGACGCTGAGGCACGAAAGCGTGGGGAGCAAACAGG	ASV_1848	122.356	10.8616	1.60438	6.76999	1.28796e-11	7.44438e-09	Bacteria	Bacteroidota	Ignavibacteria	Ignavibacteriales	Melioribacteraceae	IheB3-7	NA
TACGGGGGGTGCAAGCGTTGTCCGGAATTACTGGGCGTAAAGGGCGTGTAGGCGGCCTGGTCAGTCAGATGTGAAAGCCCACGGCTTAACCGTGGAACTGCATTTGAAACTGCCAGGCTTGAGTGTGAGATGGGGTAGCGGAATTCCCAGTGTAGCGGTGAAATGCGTAGATATTGGGAAGAACACCAGTAGCGAAGGCGGCTACCTGGCTCACAACTGACGCTAATGCGCGAAAGCGCGGGGAGCAAACAGG	ASV_1696	56.7259	9.77129	1.67631	5.82905	5.57442e-09	1.17164e-06	Bacteria	Calditrichota	Calditrichia	Calditrichales	Calditrichaceae	NA	NA
AACGTAGGGGGCGAGCGTTATCCGGAATTATTGGGCGTAAAGCGCATGCAGGCGGTTTGATAAGATAGACGTGAAAGCTCTCGGCTTAACTGGGAGAGGTCGTATATGACTGTCAAACTTGAGTGAGGTAGAGGAGAGCAGAATTCCCGGTGTAGTGGTGGAATGCGTAGAGATCGGGAGGAATACCAGTGGCGAAAGCGGCTCTCTGGGCCCTAACTGACGCTCAGATGCGAAAGCGTGGGGAGCGAACGGG	ASV_7207	15.6149	7.91653	1.65904	4.77176	1.82619e-06	0.000168886	Bacteria	Chloroflexi	Anaerolineae	Ardenticatenales	NA	NA	NA
TACGGAGGGTGCAAGCGTTATTCGGAATTATTGGGCGTAAAGGGCGCGTAGGCGGCCCTTTAAGTCAGATGTGAAAGCCCGGGGCTTAACCCCGGAAGTGCATTTGAAACTAAAGGGCTTGAGTATGGGAGAGGGAAGTGGAATTCCTGGTGTAGCGGTGAAATGCGTAGATATCAGGAGGAACACCGGTGGCGAAGGCGACTTCCTGGACCAATACTGACGCTAAGGCGCGAAGGCGTGGGTAGCAAACAGG	ASV_706	177.392	11.403	1.53176	7.4444	9.73855e-14	2.25155e-10	Bacteria	Desulfobacterota	Desulfobacteria	Desulfobacterales	Desulfosarcinaceae	NA	NA
TACGGAGGGTGCAAGCGTTGTTCGGAATTATTGGGCGTAAAGAGCATGTAGGCGGACTATTAAGTCTGGTGTGAAAGCCCGGGGCTCAACCCCGGAAGTGCATTGGATACTGGTAGTCTTGAGTATGGGAGAGGAAAGTGGAATTCCGAGTGTAGGAGTGAAATCCGTAGATATTCGGAGGAACACCAGTGGCGAAGGCGGCTTTCTGGACCAATACTGACGCTGAGATGCGAAAGCGTGGGGAGCGAACAGG	ASV_836	28.5158	5.10765	1.32298	3.86073	0.00011305	0.00493156	Bacteria	Desulfobacterota	Desulfuromonadia	Desulfuromonadia_or	Geopsychrobacteraceae	Desulfuromusa	NA
CACGGAGGGAGCAAACGTTGTTCGGAATTACTGGGCGTAAAGGGCGTGTAGGCGGTTTCGTAAGTCGGAGGTGAAATCCAGTGGCTCAACCACTGGCCTGCCTTCGAAACTTCGGAACTTGAGGCCGTGAGGGGAATGCGGAATTCCTGGTGTATCGGTGAAATGAGTTGATATCAGGAGGAACACCGGTGGCGAAGGCGGCATTCTGGCGCGGTTCTGACGCTGAGGCGCGAAAGCATGGGGAGCAAACGGG	ASV_8482	7.54683	6.80366	1.81498	3.74862	0.000177813	0.00721234	Bacteria	Latescibacterota	Latescibacteria	Latescibacterales	Latescibacteraceae	NA	NA
TACGGAGGGTGCAAGCGTTGTTCGGATTCACTGGGTATAAAGGGTGCGCAGGCGGCTCGATAAGTCAGGGGTGAAATATGTCGGCTCAACCGGCAAACTGCCTCTGAAACTGTCAAGCTTGAGTCCGGGAGAGGAAGGTGGAATTCCTGGTGTAGCGGTGAAATGCGTAAATATCAGGAGGAACACCGGTGGCGAAGGCGGCCTTCTGGCCCGGTACTGACGCTCAGGCACGAAAGCTAGGGGAGCGAACGGG	ASV_213	200.177	6.28613	1.21249	5.18448	2.16622e-07	2.2765e-05	Bacteria	Latescibacterota	NA	NA	NA	NA	NA
TACGGAGGGTGCAAACGTTGTTCGGAATCACTGGGCGTAAAGCGCGTGTAGGCGGCTTTGCAAGTCAGATGTGAAAGCCCGGGGCTTAACCTCGGAAGTGCATATGAAACTGCAAGGATAGAGTACGGGAGAGGATTGTAGAATTCCTGGTGTAGAGGTGAAATTCGTAGATATCAGGAGGAATACCGGTGGCGAAGGCGGCAATCTGGACCGATACTGACGCTGAGACGCGAAAGCGTGGGGAGCAAACAGG	ASV_9907	8.9048	7.01573	1.86811	3.75552	0.00017298	0.00714159	Bacteria	Myxococcota	Polyangia	MidBa8	NA	NA	NA
TACGGAGGGTGCTAACGTTGTTCGGAATTACTGGGCGTAAAGCGCGTGTAGGCGGCTTGGCAAGTCAGATGTGAAAGCCCTCGGCTCAACCGAGGAAGTGCATTTGAAACTGCTAGGATAGAATACGGGAGAGGGTTGTAGAATTCCTGGTGTAGAGGTGAAATTCGTAGATATCAGGAGGAATACCGGTGGCGAAGGCGGCAACCTGGACCGATATTGACGCTGAGACGCGAAAGCGTGGGGAGCAAACAGG	ASV_13576	11.9283	7.44062	1.84183	4.03979	5.34986e-05	0.00247378	Bacteria	Myxococcota	Polyangia	MidBa8	NA	NA	NA
CACGGAGGGGGCGAGCGTTGTTCGGAATTACTGGGCGTAAAGCGCGCGTAGGCGGCGAAGTAAGTCAGGCGTGAAAGCCCTCGGCTCAACCGAGGAACTGCGTCTGATACTGCTTTGCTTGAGTTTGGTAGGGGATAGCAGAATTCCCGGTGTAGCGGTGGAATGCGTAGATATCGGGAGGAATACCGATGGCGAAGGCGGCTATCTGGGCCAATACTGACGCTAAGGCGCGAAAGCTAGGGGAGCAAACAGG	ASV_587	88.6001	5.51477	1.01145	5.45233	4.97132e-08	7.66247e-06	Bacteria	NA	NA	NA	NA	NA	NA
CACGGAGGGGGCTAGCGTTGTTCGGATTTACTGGGCGTAAAGCGCGCGTAGGCGGCGGAGTAAGTCGAACGTGAAATCCCTCGGCTCAACCGAGGAACTGCGTCCGATACTGCTTTGCTTGAGTTCGGTAGGGGATAGCAGAATTCCCGGTGTAGCGGTGGAATGCGTAGATATCGGGAGGAATACCGATGGCGAAGGCGGCTATCTGGGCCGACACTGACGCTAAGGCGCGAAAGCTAGGGGAGCAAACAGG	ASV_1234	25.5919	8.62562	1.61527	5.34005	9.29189e-08	1.19349e-05	Bacteria	NA	NA	NA	NA	NA	NA
TACGGGGGGGGCGAGCGTTGTTCGGAATTATTGGGCGTAAAGGGCACGTAGGCGGTCTGGTAAGTCTGGTGTGAAAGCCCTCGGCTCAACCGAGGAATTGCATCAGAAACTGCCGGACTAGAGTTCGGGAGAGGAGAGTGGAATTCCCAGTGTAGCGGTGAAATGCGTAGATATTGGGAGGAACACCTGTGGCGAAGGCGGCTCTCTGGACCGATACTGACGCTGAGGTGCGAAAGCGTGGGGAGCAAACAGG	ASV_451	142.694	6.97993	1.25132	5.57806	2.43223e-08	4.32562e-06	Bacteria	NA	NA	NA	NA	NA	NA
TACGTATGGGGCAAGCGTTGTTCGGATTTACTGGGCGTAAAGGGTGCGTAGGCTGGAAATTAAGTTGGATGTGAAATCTTAAGGCTTAACCTTAAAACTGCATCCAAAACTGATTTTCTTGAGTATGGAAGAGGAGAACGGAATTCCTAGTGTAGGGGTGAAATCTGTAGATATTAGGAAGAACACCAGAGGCGAAGGCGGTTCTCAATTTTAATACTGACGCTGAGGCACGAAAGCCAGGGGAGCGAACGGG	ASV_1592	25.1219	6.80862	1.5309	4.44746	8.68901e-06	0.000542251	Bacteria	NA	NA	NA	NA	NA	NA
TACTTATGGTGCAAGCGTTGTCCGGAATAACTGGGCGTAAAGGGTGCGTAGGCGGGCACATATGTCAGGTGTGAAATCCCCGAGCTTAACTCGGGAACTGCGCTTGAAACTGTGTGTCTAGAGGATGTGAGAGGTAAGCGGAATTCCCGGAGTAGCGGTGAAATGCGTAGAGATCGGGAAGAACACCGGTGGCGAAGGCGGCTTACTGGCACATAACTGACGCTGAGGCACGAAAGCGTGGGGAGCGAACGGG	ASV_773	14.4807	5.99833	1.5702	3.82011	0.000133393	0.00560737	Bacteria	NA	NA	NA	NA	NA	NA
TACGGGGGGGGCGAGCGTTGTTCGGAATTATTGGGCGTAAAGGGCACGTAGGCGGTCTGGCAAGTCTGGTGTGAAAGCCCTCGGCTCAACCGAGGAATTGCATCAGAAACTGCCGGACTAGAGTTCGGGAGAGGAGAGTGGAATTCCCAGTGTAGCGGTGAAATGCGTAGATATTGGGAGGAACACCTGTGGCGAAGGCGGCTCTCTGGACCGATACTGACGCTGAGGTGCGAAAGCGTGGGGAGCAAACAGG	ASV_2251	64.989	6.26744	1.46223	4.28624	1.81725e-05	0.00100036	Bacteria	NA	NA	NA	NA	NA	NA
TACGGGGGGTGCAAGCGTTGTCCGGAATCACTGGGCGTAAAGGGCGCGTAGGCGGGATTACAAGTCTGGGGTGAAAGTTCGAGGCTCAACCTCGAATCTGCCTTAGAAACTGTAGTTCTTGAGTTCGGTAGAGGGATGCGGAATTCCTGGTGTAGCGGTGGAATGCGTAGATATCAGGAAGAACACCGGTGGCGAAGGCGGCATCCTGGCCCGATACTGACGCTGAGGCGCGAAAGCGTGGGGAGCGAACAGG	ASV_2893	14.1567	7.78102	1.68427	4.61981	3.84091e-06	0.000305162	Bacteria	NA	NA	NA	NA	NA	NA
TACGTGTGGAGCAAGCGTTGTTCGGAATTACTGGGCTTAAAGGGTCCGTAGGCGGTTTGTTAAGTCAGAGGTGAAATCCCATGGCCCAACCATGGAATGGCCTTTGATACTGATGAACTTGAGTGTGTAAGGGGTAAGCGGAACGTGTGGTGTAGCGGTGAAATGCGTAGATATCACACGGAAGGCCGGCGGCGAAGGCGGCTTACTGGTACACAACTGACGCTGAGGGACGAAAGCATGGGGAGCAAACAGG	ASV_12846	11.425	7.3766	1.80383	4.0894	4.32491e-05	0.00217374	Bacteria	NA	NA	NA	NA	NA	NA
TACGTGAGTGGCGAGCGTTATCCGGATTTATTGGGTGTAAAGGGTCCCTAGGCGGTTTGACAAGTTTTTGGTTAAATCTTTGAGCTCAACTCAAAGCCTGCCAAAAAAACTACCAAACTAGAGATCGGGAGAGGTTAGCGGAATGGCCGGTGTAGTAGTAAAATGCATTAATATCGGCTAGAACACCAATTGCGAAGGCAGCTAACTAGAACGAATCTGACGCTCATAGGACGAAAGCGTGGGTAGCGAATGGG	ASV_3401	18.3169	6.41583	1.57443	4.07501	4.60128e-05	0.00221628	Bacteria	Patescibacteria	ABY1	Candidatus_Komeilibacteria	NA	NA	NA
AACGAAGGTGGCGAGCGTTGTTCGGAATTACTGGGCATAAAGCGCGCGTAGGTGGTTACGTGTGTCGATGGTGAAATCCTGCAGCTCAACTGCAGAACTGCCATCGAAACTACGTGGCTAGAGGGCAGGAGGGGAGAGTGGAATTCCAAGTGTAGCGGTGAAATGCGTAGATATTTGGAGGAACGCCGGTGGCGAAAGCGACTCTCTGGACTGCTTCTGACACTGAGGCGCGAAAGCTAGGGGAGCAAACAGG	ASV_551	86.9323	4.61032	1.00079	4.60667	4.09171e-06	0.000305162	Bacteria	Planctomycetota	NA	NA	NA	NA	NA
AACGAAGGTGGCTAGCGTTGTTCGGAATTACTGGGCATAAAGAGCACGTAGGTGGTTTTGTATGTCGATGGTGAAATCTTGCAGCTCAACTGTAAAACTGCCATCGAAACTACATAGCTAGAGGGCAGGAGGGGAGAGTGGAATTCCTAGTGTAGCGGTGAAATGCGTAGATATTAGGAGGAACGCCGGTGGCGAAAGCGACTCTCTGGACTGTTCCTGACACTGAGGTGCGAAAGCTAGGGGAGCAAACAGG	ASV_1201	39.2975	6.22502	1.46853	4.23894	2.24577e-05	0.00118005	Bacteria	Planctomycetota	NA	NA	NA	NA	NA
AACGAAGGTGGCTAGCGTTGTTCGGAATTACTGGGCATAAAGCGCGCGTAGGTGGTCTCGTGTGTCGATGGTGAAATCCTACAGCTCAACTGTAGAACTGCCATCGAAACTACGGAGCTTGAGGGCAGGAGGGGAGAGTGGAATTCCTAGTGTAGCGGTGAAATGCGTAGATATTAGGAGGAACGCCGGTGGCGAAAGCGATTCTCTGGACTGCATCTGACACTGAGGCGCGAAAGCTAGGGGAGCAAACAGG	ASV_2088	55.7168	9.72206	1.61465	6.02115	1.73187e-09	4.44899e-07	Bacteria	Planctomycetota	NA	NA	NA	NA	NA
TACAGAGGTGGCAAGCGTTGTTCGGAATCACTGGGCATAAAGGGCGCGTAGGCGGTCGATCAAGTCGGTTGTGAAAGCCCTCGGCTCAACCGAGGAACTGCATCCGATACTGATTGGCTAGAGTATGGTAGGGGAGAGTGGAACTCCTGGTGGAGCGGTGAAATGCGTAGATATCAGGAGGAACGCCGGTGGCGAAAGCGACTCTCTGGACCACAACTGACGCTGAGGCGCGAAAGCCAGGGGAGCAAACGGG	ASV_510	84.079	5.85827	1.50859	3.88327	0.000103059	0.00458218	Bacteria	Planctomycetota	NA	NA	NA	NA	NA
AACGAAGGTGGCAAGCGTTGTTCGGAATTACTGGGCATAAAGAGCGCGTAGGTGGTTTCGTATGTCGATTGTGAAATCCTACAGCTCAACTGTAGAACTGCAATCGAAACTGCGAGGCTTGAGGACAGGAGGGGAGAGTGGAATTCCTAGTGTAGCGGTGAAATGCGTAGATATTAGGAGGAACGCCGGTGGCGAAAGCGACTCTCTGGACTGTTTCTGACACTGAGGCGCGAAAGCTAGGGGAGCAAACAGG	ASV_1091	52.3923	5.74027	1.28903	4.45316	8.46142e-06	0.000542251	Bacteria	Planctomycetota	OM190	NA	NA	NA	NA
GACGAAGGTGGCAACCGTTGCTCGGATTCACTGGGCATAAAGCGCGCGTAGGTGGCTTGAAAGGTCAGCGGTGAAATCCCACGGCTCAACCGTGGAACTGCCGCTGAAACCATCTTGCTTGAGGACGGGAGGGGAGAGTGGAACTCTTGGTGTAGCGGTGAAATGCGTAGATATCAAGAGGAACGCCGGTGGCGAAAGCGACTCTCTGGACCGTTCCTGACACTGAGGTGCGAAAGCTAGGGGAGCAAACAGG	ASV_1801	23.9932	5.47339	1.34211	4.07819	4.53882e-05	0.00221628	Bacteria	Planctomycetota	OM190	NA	NA	NA	NA
GACGAAGGTGGCAACCGTTGCTCGGATTCACTGGGCATAAAGCGCGCGTAGGTGGCTTGGCAGGTCGACGGTGAAATCCCACGGCTCAACCGTGGAACTGCCGCCGAAACCGCCAGGCTTGAGGACGGGAGGGGAGAGTGGAACTCTTGGTGTAGCGGTGAAATGCGTAGATATCAAGAGGAACGCCGGTGGCGAAAGCGACTCTCTGGACCGTTCCTGACACTGAGGCGCGAAAGCTAGGGGAGCAAACAGG	ASV_1480	42.111	9.33239	1.5576	5.99152	2.07887e-09	4.80634e-07	Bacteria	Planctomycetota	OM190	NA	NA	NA	NA
GACGGAGGGTGCAAACGTTGTTCGGAATCACTGGGCATAAAGGGCACGCAGGCGGTCCACTAAGTCAGATGTGAAATCCCCCGGCTCAACCGGGGAACGGCATTTGATACTGGTGGGCTTGAGTATGGTTGGGGTGAGCGGAACTCCTGGTGGAGCGGTGAAATGCGTAGATATCAGGAGGAACACCGGTGGCGAAAGCGGCTCACTGGACCATTACTGACGCTGAGGTGCGAAAGCTAGGGGAGCGAACGGG	ASV_43	511.546	6.70999	0.997622	6.72598	1.74418e-11	8.06509e-09	Bacteria	Planctomycetota	OM190	NA	NA	NA	NA
GACGGAGGGTGCAAACGTTGTTCGGAATCACTGGGCATAAAGCGCACGTAGGCGGCTTGGTCAGTCAGATGTGAAAGCCCCCGGCTCAACCGGGGAATTGCATCTGATACTGCCAGGCTCGAGGACGGTTGGGGTGAGTGGAACTCCTGGTGGAGCGGTGAAATGCGTAGATATCAGGAGGAACACCAGTGGCGAAAGCGACTCACTGGACCGTTTCTGACGCTGAGGTGCGAAAGCCAGGGGAGCGAACGGG	ASV_2975	103.351	10.6164	1.67079	6.35412	2.09626e-10	6.92364e-08	Bacteria	Planctomycetota	OM190	NA	NA	NA	NA
TACGGAGGGTACAAACGTTGCTCGGAATCACTGGGCATAAAGCGCGCGTAGGCGGTCTACTCAGTTAGGTGTGAAAGCCCTCGGCTCAACCGGGGAATTGCATCTAATACTGGTAGACTTGAGAATGGTAGGGGTGTGTGGAACTTCAGGTGGAGCGGTGAAATGCGTAGATATCTGAAGGAACACCTGTGGCGAAAGCGGCACACTGGGCCATTACTGACGCTGAGGCGCGAAAGCTAGGGTAGCGAACGGG	ASV_6507	11.8156	7.49495	1.70661	4.39172	1.12456e-05	0.000649993	Bacteria	Planctomycetota	OM190	NA	NA	NA	NA
TACGAAGGGTCCAAGCGTTGTTCGGAATCACTGGGCTTAAAGCGCATGTAGGCGGATAGTTAAGTGTCTTGTGAAATCCCCCGGCTTAACCGGGGAACTGCTCGACATACTGGTTATCTTGAGGCAAGTAGGGGTACACGGAACTCTAGGTGGAGCGGTGAAATGCGTAGATATCTAGAGGAACGCCGGTGGTGAAAACGGTGTACTGGGCTTGTTCTGACGCTGAGATGCGAAAGCGTGGGTAGCGAACGGG	ASV_7099	13.7975	7.66538	1.82181	4.20757	2.5813e-05	0.00132621	Bacteria	Planctomycetota	Phycisphaerae	MSBL9	SM23-30	NA	NA
GACGAAGGTGGCGAGCGTTGTTCGGAATCACTGGGCTTAAAGAGTACGTAGGCGGACTATCAAGCGTCATGTGAAAGCCCTCGGCTCAACCGAGGAATTGCCGGGCGAACTGATAGTCTTGAGGCAGGTAGGGGCGAGTGGAACTCTTGGTGGAGCGGTGGAATGCGTAGATATCAAGAGGAACGCCAGAGGCGAAGGCGACTCGCTGGGCCTGACCTGACGCTGAGGTACGAAAGCCAGGGGAGCGAACGGG	ASV_136	691.759	5.84084	1.1087	5.26817	1.37787e-07	1.67665e-05	Bacteria	Planctomycetota	Phycisphaerae	Phycisphaerales	AKAU3564_sediment_group	NA	NA
TACGAAGGTGGCAAGCGTTGTTCGGAATTATTGGGCTTAAAGAGCATGTAGGCGGCCCTGCAAGCGTCCTGTGAAATCCCTCGGCTCAACCGAGGAATTGCGTGGCGAACTGCTGGGCTTGAGGCAAGTAGGGGCGTGTGGAACTCTTGGTGGAGCGGTGGAATGCGTAGATATCAAGAGGAACGCCGGTGGCGAAGGCGACACGCTGGGCTTGTCCTGACGCTGAGATGCGAAAGCCAGGGTAGCGAACGGG	ASV_467	118.39	3.92644	1.02217	3.84126	0.000122404	0.00524071	Bacteria	Planctomycetota	Phycisphaerae	Phycisphaerales	AKAU3564_sediment_group	NA	NA
TACGAAGGTGGCAAGCGTTGTTCGGAATTATTGGGCTTAAAGAGCATGTAGGCGGCCCAGCAAGCGTCCTGTGAAATCCCTCGGCTCAACCGAGGAATTGCGTGGCGAACTGCTGGGCTTGAGGCAAGTAGGGGCGTGTGGAACTCTTGGTGGAGCGGTGGAATGCGTAGATATCAAGAGGAACGCCGGTGGCGAAGGCGACACGCTGGGCTTGTCCTGACGCTGAGATGCGAAAGCCAGGGTAGCGAACGGG	ASV_2254	33.6364	8.97817	1.66695	5.38597	7.20532e-08	1.04117e-05	Bacteria	Planctomycetota	Phycisphaerae	Phycisphaerales	AKAU3564_sediment_group	NA	NA
TACGAAGGGCCCGAGCGTTAATCGGAATCACTGGGCTTAAAGCGTGCGCAGGCGGACCAGAAAGTACTTTGTGAAATCCCTCGGCTCAACCGAGGAACTGCTTGGTATACTACTGGTCTTGAGTGTGGTAGGGGCGGTCGGAACGATAGGTGGAGCGGTGAAATGCGTAGATATCTATCGGAACGCCAAAGGTGAAGACAGGCCGCTGGGCCACCACTGACGCTCATGCACGAAAGCGTGGGTAGCGAACGGG	ASV_1066	64.8379	5.11895	1.08094	4.73564	2.1836e-06	0.00018698	Bacteria	Planctomycetota	Phycisphaerae	Phycisphaerales	Phycisphaeraceae	NA	NA
TACGGAGATGGCAAGCGTTGCTCGGAATCACTGGGCATAAAGGGCGTCTAGGCGGATCAGTTAGTCGGCTGTGAAAGCCCCCGGCTTAACCGGGGAAGTGCAGCCGAAACTGCTGGTCTTGAGGTCGAGAGGGGAGAGTGGAACTCCTGGTGGAGCGGTGAAATGCGTAGATATCAGGAGGAACGCCGGTGGCGAAAGCGACTCTCTGGTTCGATTCTGACGCTGAAGCGCGAAAGCTAGGGGAGCGAACGGG	ASV_4298	21.4445	8.36468	1.6114	5.19094	2.09235e-07	2.2765e-05	Bacteria	Planctomycetota	Pla4_lineage	NA	NA	NA	NA
GACAGAGGGTGCGAGCGTTAATCGGAATTACTGGGCGTAAAGCGTACGTAGGTGGTTGAGTCAGTCGGATGTGAAAGCCCAAGGCTTAACCTTGGAACTGCATTCGATACTGCTCAACTAGAGTATAGTAGAGGGAAGCGGAATTTCTAGTGTAGCGGTGAAATGCGTAGATATTAGAAAGAACACCAGTGGCGAAGGCGGCTTCCTGGACTAATACTGACACTGAGGTACGAAAGCGTGGGGAGCAAACAGG	ASV_26	616.193	4.65938	0.921248	5.05768	4.24385e-07	4.26599e-05	Bacteria	Proteobacteria	Gammaproteobacteria	Beggiatoales	Beggiatoaceae	NA	NA
TACAGAGGGTGCGAGCGTTAATCGGAATTACTGGGCGTAAAGCGTGCGTAGGTGGTTGAGTAAGTCGGATGTGAAAGCCCAAGGCTTAACCTTGGAATTGCATTCGATACTGCTGAGCTAGAGTACAGTAGAGGGAAGCGGAATTCTTAGTGTAGCGGTGAAATGCGTAGATATTAAGAAGAACACCAGTGGCGAAGGCGGCTTCCTGGACTGATACTGACACTGAGGTACGAAAGCGTGGGGAGCAAACAGG	ASV_95	547.707	7.92966	1.10098	7.20239	5.91678e-13	6.8398e-10	Bacteria	Proteobacteria	Gammaproteobacteria	Beggiatoales	Beggiatoaceae	Thiomargarita	nelsonii
TACTTAGGGTGCAAGCGTTAATCGGAATTACTGGGCGTAAAGCGAGTGTAGGCGGCTGTATAAGTCGGATGTGAAAGCCCCGGGCTCAACCTGGGAATTGCATTCGAAACTGTACAGCTAGAGTTTGGTAGAGGTAAGTGGAATTCAGGGTGTAGCGGTGAAATGCGTAGATATCCTGAGGAACATCAGTGGCGAAGGCGGCTTACTGGACCAAAACTGACGCTGAGGCTCGAAAGCGTGGGGAGCAAACAGG	ASV_131	208.399	6.98174	1.51533	4.60741	4.07712e-06	0.000305162	Bacteria	Proteobacteria	Gammaproteobacteria	Gammaproteobacteria_Incertae_Sedis	Unknown_Family	NA	NA
TACGGAGGGTGCAAGCGTTAATCGGAATTACTGGGCGTAAAGAGTACGTAGGTGGTTTATTAAGTCAGATGTGAAAGCCCCGGGCTTAACCTGGGAACTGCATTTGAAACTAGTAGACTAGAGTATGGTAGAGGGGGGTAGAATTTCTAGTGTAGCGGTGAAATGCGTAGATATTAGAAGGAATACCAGTGGCGAAGGCGGCCCCCTGGACCAATACTGACACTGAGGTACGAAAGCGTGGGTAGCGAACAGG	ASV_761	166.276	7.63317	1.25124	6.10047	1.05758e-09	3.0564e-07	Bacteria	Proteobacteria	Gammaproteobacteria	Thiotrichales	Thiotrichaceae	NA	NA
TACGGAGGGTGCAAGCGTTAATCGGAATTACTGGGCGTAAAGCGTACGTAGGCGGTTTGTTCAGTCAGATGTGAAAGCCCCGGGCTTAACCTGGGAACTGCATTTGATACTGGCAGGCTAGAGTATGGTAGAGGGGGGTAGAATTTCTAGTGTAGCGGTGAAATGCGTAGATATTAGAAGGAATACCAGTGGCGAAGGCGGCCCCCTGGACCAATACTGACGCTGAGGTACGAAAGCGTGGGTAGCGAACAGG	ASV_6702	16.8233	7.96107	1.75229	4.54323	5.53986e-06	0.000388126	Bacteria	Proteobacteria	Gammaproteobacteria	Thiotrichales	Thiotrichaceae	NA	NA
TACGGAGGGTGCAAGCGTTACTCGGATTTACTGGGCGTAAAGCGCGCGTAGGCGGTTTGGTTAGTCTGATGTGAAAGTCCGGGGCTCAACCCCGGAAGTGCATTGGATACTGCCAGACTAGAGTGCAGGAGGGGTAAGCGGAATTCCAGGTGTAGAGGTGAAATTCGTAGATATCTGGAGGAACAACGGCGGCGAAGGCGGCTTACTGGACTGTTACTGACGCTGAGGTGCGAAAGCGTGGGGAGCGAACAGG	ASV_6669	11.6186	7.42179	1.73668	4.27354	1.92391e-05	0.00103443	Bacteria	SAR324_clade(Marine_group_B)	NA	NA	NA	NA	NA
TACAGAGGTGGCGAACGTTGTTCGGATTTACTGGGCGTAAAGGGTCCGCAGGCGGTCCGGTGTGTCGGATGTGAAAGCTCACAGCTCAACTGTGGAATTGCATTCGAAACTGCCGGACTAGAGTACTGGAGGGGAGAAGGGAACACTTGGTGTAGCGGTGAAATGCGTAGATATCAAGTGGAACACCGGAGGCGAAGGCGCTTCTCTGGACAGATACTGACGCTCATGGACGAAAGCTAGGGTAGCGAAAGGG	ASV_49	718.94	8.9811	1.31339	6.8381	8.02482e-12	6.18446e-09	Bacteria	Verrucomicrobiota	Kiritimatiellae	Kiritimatiellales	Kiritimatiellaceae	R76-B128	NA
TACGGGGGTGGCAAGCGTTGTTCGGATTTATTGGGTGTAAAGGGCATGTAGGTGGTTATGCAAGTCGAATGTGAAATCCTTTGGCTTAACCAAAGAACTGCATTCGAAACTGCATGACTTGAGTTCTGGAGAGGAAAGCGGAATTCCCGGTGTAAGAGTGAAATCTGTAGAGATCGGGAGGAACACCAGTGGCGAAGGCGGCTTTCTGGACAGACACTGACACTGAGATGCGAAAGCTAGGGGAGCAAACAGG	ASV_1291	71.2762	6.46003	1.31714	4.90459	9.36211e-07	9.01884e-05	Bacteria	Verrucomicrobiota	Omnitrophia	Omnitrophales	Omnitrophaceae	Candidatus_Omnitrophus	NA
TACAGAGATGGCAACCGTTGTTCGGAATCACTGGGCTTAAAGAGCACGTAGGCGGGATATTAAGTCAGTTGTGAAAGCCCACGGTTCAACCGTGGAAGTGCAACTGAAACTGGTATTCTTGAGGATGGCAGGGGAAAGTGGAATTCCTGGTGGAGCGGTGAAATGCGTTGAGATCAGGAGGAACGTCGGAGGCGAAGGCGACTTTCTGGGCCATTCCTGACGCTGAGGTGCGAAAGCCAGGGTAGCAAACGGG	ASV_7115	19.92	-7.32093	1.99289	-3.67352	0.00023923	0.00953621	Bacteria	NA	NA	NA	NA	NA	NA
